# Supplementary material for: Taxonomical Evaluation of Plant Chloroplastic Markers by Bayesian Classifier
Source: Front Plant Sci. 2022 Feb 3;12:782663. doi: 10.3389/fpls.2021.782663 (PMC8850773; doi:10.3389/fpls.2021.782663)
Supplement: Supplementary file 1 [file Table_1.xlsx]

## Sheet: SpTable1.Donwloaded ID
matK	psbA_trnH	psbK	rbcL	rpoB	trnL		Supplementary Table 1. Downloaded Id for all the genetic markers
AJ310020	KF465798	NC_027743	EU189132	EU922077	AY163662		These Ids are from genbank
AJ310074	AB373194	KR919606	HG738866	NC_027065	KR231887
AJ310068	AB373195	NC_035154	NC_009963	KJ701602	JX275933
AJ310035	MH267318	LC085347	NC_009766	KJ916565	AF506337
AJ310029	KC704396	AB893950	AM711640	JQ031013	JX124465
AJ310049	KC704395	AB893949	X61698	KJ916563	AY147233
AJ310034	KC704359	MG897304	AF071545	KF804069	JX275906
AJ310081	KC704358	HG515538	NC_035832	NC_025907	JX124449
AJ310004	KC704366	NC_037392	KX871235	EU922149	JX124467
AJ310022	KC704365	MG262388	LC193514	NC_026847	KY991343
AJ310070	MH267319	NC_035953	NC_035336	KJ523886	JX124455
AJ310064	FJ460400	MF188124	MF374688	KF977221	KY991323
JX661961	FJ460394	NC_033409	NC_035320	NC_025906	AY147227
JX661958	KC704368	KT793041	NC_034996	KJ916566	JX275913
JX661954	KC704367	NC_028185	LC085348	NC_030719	KY991333
JX661951	FJ460398	KT368151	KX352465	KF751824	KY991324
JX661945	FJ460395	DQ886273	KJ566306	KX832629	KY991347
JX661942	FJ460374	NC_035053	NC_029214	KP099645	JX124459
JX661941	FJ460372	KX808491	KT895904	NC_026298	KY991351
JX661940	FJ460371	NC_035941	NC_026778	NC_030721	KY991350
JX661935	KC704337	KY200671	NC_016468	NC_030720	KY991349
JX661932	KC704336	NC_036809	JN107811	KF771022	KY991348
JX661928	KC704394	MF197310	AF071544	KF771021	KY991357
AJ310024	FJ460404	NC_035320	LC348720	KF751825	AY147226
HM173080	FJ460403	LC085348	LC348520	KF441758	AY147228
AF279805	FJ460402	KM390021	NC_038079	HQ713469	AF506332
EF053137	FJ460401	KJ566306	NC_038078	KJ916567	AY147229
EF053136	FJ460396	NC_026778	NC_038077	KJ916564	KY991346
EF053135	FJ460393	NC_025664	NC_038076	NC_024635	AY147230
EF053134	FJ460392	NC_036014	NC_038075	NC_015083	AF506333
EF053132	FJ460391	MF370229	NC_037700	KT760577	JX124466
EF053131	FJ460390	NC_034315	LC348864	KT760577	JX124444
EF053130	FJ460389	KY246947	LC348860	KJ916571	JX275935
EF053129	FJ460388	KU240008	LC348858	KX352468	AF360424
EF053128	FJ460386	KU240007	LC348855	NC_030045	DQ404289
NC_029347	FJ460385	NC_026790	MG595965	KT760575	AF506335
KT934791	FJ460384	KP301144	NC_037361	KJ916569	JX275900
LC010493	FJ460383	NC_036142	MF445418	NC_021437	AF506336
LC010494	FJ460382	NC_036141	MF145154	KC427270	AY147232
LC010495	FJ460381	NC_036140	NC_035745	KR476377	AY147231
LC010496	FJ460380	MF152732	LC193523	NC_028734	AF506334
JX661947	FJ460373	MF152731	LC193520	AP014923	AY591307
NC_011954	FJ460370	MF152730	LC193512	KX385192	DQ404291
AP010819	FJ460369	KX852298	LC193509	KX385191	KM025186
NC_038080	FJ460368	NC_035590	LC193508	KX385190	AF506325
NC_038074	FJ460367	KY748299	LC192961	KX385189	AB289488
NC_038072	FJ460366	NC_033895	LC192959	KX385188	KM025187
NC_038071	FJ460397	LC057212	LC192958	NC_026301	KM277660
MG668902	FJ460387	KX014626	LC192957	KP099649	KM277659
MG668897	KC704380	NC_029484	LC192954	AB715156	KM277658
MG668896	KC704379	KT695603	KY887994	KX385198	DQ404288
MG668895	KC704378	KX897128	NC_035344	KX385197	JQ905545
MG668893	KC704377	NC_039385	NC_035341	KX385196	JQ905536
MG668892	KC704376	NC_039384	NC_035331	KX385195	KM277645
MG668891	FJ460399	NC_039382	NC_035330	KX385194	DQ404281
MG599108	FJ460379	NC_039379	NC_035329	KX385193	MG250239
GU191333	FJ460378	NC_039378	NC_035328	EU922364	KM277657
NC_030167	FJ460377	NC_039378	NC_035327	HM125537	HM067452
KU310617	FJ460376	NC_039376	NC_035326	NC_029999	HM067455
NC_014675	FJ460375	NC_039375	NC_035334	KT760576	AY591294
MG019394	FJ216472	NC_039374	NC_035323	KJ916570	AY591293
MG019393	KC704335	NC_039371	KX118044	NC_021438	AY591292
NC_038073	KC704338	MG573152	NC_028430	KC427271	AY591291
MG668899	KP704458	MG873498	KX507360	NC_014573	DQ404285
AM114588	EU887945	MG873498	KX377961	KT347148	AY591305
EU164996	KC704330	MF996573	LC011413	EU342371	AY591315
AY952427	KC704329	MF716523	NC_029705	NC_011942	AY591314
AM114587	KP412163	MF716522	KT695604	NC_010654	AY591313
EU164998	EU887942	NC_039352	NC_029456	AP009569	AY591310
EU164997	EU887941	NC_039350	KT591465	AP009568	AY591309
AM114564	FJ216482	NC_039349	KP205432	AB295946	AY591308
AM114582	KJ672718	NC_039348	KT630834	JX663485	JX124440
AM114556	KJ672717	NC_039347	NC_026777	NC_029347	KT987279
AM114554	KJ672716	NC_039346	NC_026541	KT934791	KT987277
AM114553	FJ216480	MF784433	KJ566305	NC_024021	KT987276
EU164999	KP412171	MG917089	KJ862886	KF866297	KT987275
KP966117	KP412174	MG882489	NC_024019	NC_028190	KT987271
KP966116	EU887932	MG882488	KC771275	KT378453	KT987268
KP966115	KY203582	MG882487	JN987066	JX663474	KT987263
KP966114	KJ672705	MG882486	NC_035831	NC_037430	KT987262
KF241981	KJ672704	MG882485	KX871234	MG878380	KT987260
KF241980	KJ672703	MG882484	LC193517	NC_024024	KT987259
X86563	KF177471	MF495705	KM103366	NC_024023	KT987255
AM114687	MF543649	MF417768	GU592209	KF866300	KT987253
AM114602	MF543648	MH118126	KR259989	KF866299	KT987252
NC_036010	MF543647	MH118124	NC_029483	NC_011954	KT987251
KY751712	MF543646	MH118120	KT695602	AP010819	KT987250
GQ329703	MF543645	MH118118	NC_026909	MH121052	KT987249
NC_014062	MF543644	MH118117	KP688069	MG963174	KT987247
AM114590	MF543643	MG953517	NC_030068	NC_034788	KT987246
AM114563	KC704345	MG953517	KR232943	KY392754	KT987245
AM114562	KC704344	MF686119	NC_036120	KJ617081	KT987244
AM114561	KJ672726	MF614015	MF563373	NC_028155	KT987243
AM114560	KJ672725	MG869261	NC_028149	KT315754	KT987241
AM114558	KJ672724	MH256801	KM032625	KP099642	KT987240
AM114557	FJ216468	MF784515	KT204911	NC_026295	AY591300
AM114555	KF177500	KY679201	NC_037439	NC_024827	AY591299
KX085497	EU672798	KY679200	NC_037217	NC_024022	AB366615
KX085496	KJ672701	KY679200	NC_037216	KF866298	AB289493
NC_034765	GQ153535	KY679199	NC_037215	NC_016065	AB289492
NC_034761	FJ216487	NC_036810	NC_037214	NC_021441	AB289491
NC_034760	FJ216481	MH049735	NC_037213	KC427274	AB289489
NC_034759	FJ216475	MH042531	NC_037209	AP012266	AY591306
NC_034758	KF177506	NC_028552	MG925367	NC_031205	AB366611
NC_034762	MF543635	MH028738	MG925366	KM527899	AB289499
KF359921	MF543633	MH394431	MG211823	KJ916585	AB289498
KF359920	MF543632	MH394429	MG211822	NC_036939	AB289497
KF359916	EU672800	MH394427	MG211821	MG596347	AB289496
KF359915	KP412172	MH394426	MG211820	NC_034940	AB289487
KF359914	EU887929	MH394414	MG211819	LC177555	HM067458
KF359913	EU672799	MH394413	MG211818	KX832624	JQ905513
KF359912	KC704390	MH394412	MG200070	KP099644	AY591311
KF359911	KC704389	MH394411	NC_036992	NC_026297	AB289486
KF359910	KP704450	MH394410	NC_036972	NC_035068	JQ905561
KF359909	KP704448	MH394409	NC_036958	KR476378	JQ905535
KF359908	EU887940	MH394408	NC_036935	NC_031196	JQ905518
KF359907	EU887938	MH394407	NC_036260	KM527890	DQ404292
KF359906	FJ216477	MH394406	MG000589	NC_039155	DQ404286
KF359905	FJ216473	MH394405	KY562590	MH599004	KY239367
KF359904	KC704353	MH394404	MF983795	KM067155	AY591312
KF359903	KC704352	MH394403	MF991963	NC_027235	JQ905534
GU592211	KC704351	MH394402	NC_036373	KP259800	AF239599
GU592210	KC704350	MH394401	NC_036372	NC_026450	AF266968
GU592209	KC704349	MH394400	NC_036355	KM678430	KM277651
GU592208	KC704348	MH394399	NC_036342	KM678429	AF350684
GU592207	KC704347	MH394390	KT726909	KM678428	AB290902
FJ970916	KC704346	MH394389	KT726908	KM678427	AB290900
NC_030298	KR075055	MH394388	KT726907	KM678426	KM277652
KR364803	KJ174277	MH394387	LC317045	KM678423	AF350680
KR364802	KF177520	MH394386	LC317044	KM678422	JQ905557
KU179220	MH267344	MH394384	KY849819	KM678421	JQ905556
KT289403	KP704443	MH394383	LC199503	KM678420	JQ905521
KJ830774	KP704442	MH394382	LC199394	KM678419	AF350682
NC_024608	EU672796	MH394381	NC_036101	KM678414	MG250238
KF562709	KC704361	MH394380	NC_036100	KM678412	AF239588
NC_017835	KC704360	MH394379	MF421552	KM678409	JQ905555
NC_016927	GQ153536	MH394378	NC_035999	KM678407	JQ905554
JN005832	KP765447	MH394377	NC_035998	KM678406	JQ905547
JN005831	KJ672715	MH394376	NC_035997	KM678405	AF303684
EU325680	KJ672714	MH394375	NC_035996	KM678404	FJ562349
AB042240	KJ672713	MH394374	NC_035971	NC_038099	AF303694
AM114604	KJ672712	MH394373	NC_035969	MF278259	HM067457
AM114603	KJ672708	MH394372	MF177039	NC_036996	AF303693
AM114597	KJ672702	MH394371	MF177038	MG269834	AF239596
AM114595	KJ174278	MH394370	NC_035895	NC_035066	HM067449
AB976560	KF177530	MH394369	KX822777	NC_034943	JQ905562
AM114547	FJ216471	MH394368	KX822776	KR476375	AY422380
AM114641	FJ216469	MH394367	KX822775	LC177668	AF303678
AM114640	KC704332	MH394366	KX822774	NC_023119	AY591322
AM114639	KC704331	MH394365	KX790363	AP014575	JQ280383
AM114631	EU672794	MH394364	KX790361	AB830884	AF239595
AM114579	KJ672719	MH394363	NC_035833	KJ123824	KJ733695
AM114724	KJ672709	MH394362	NC_035830	AB650586	AF303683
AM114718	MF543641	MH394361	NC_035829	NC_020321	AF350685
AM114703	MF543640	MH394360	KY985237	JN867586	AF350676
AM114701	MF543639	MH394359	NC_035723	JN867591	AF239589
AM114697	MF543638	MH394358	NC_035681	JN867590	KM277647
AM114696	MF543637	MH394357	KX871236	NC_029398	FJ562395
AM114690	EU887939	MH394356	KX871233	KT027377	AF350704
AM114688	EU887924	MH394355	KX871232	NC_034806	AF239600
AM114670	FJ216486	MH394354	NC_035637	KY369757	JQ280379
AM114663	FJ216484	MH394353	LC193522	KX832623	DQ404263
AM114662	KF177538	MH394352	LC193521	NC_024945	HM061114
AM114661	KP704456	MH394351	LC193519	NC_027581	AF303663
AM114660	KP704452	MH394350	LC193518	KR780582	MG250253
AM114659	FJ216483	MH394349	LC193516	AP014574	MG250246
AM114586	KR075056	MH394348	LC193515	NC_017609	MG250243
AM114585	KP412167	MG897305	LC193513	JF719062	AF303698
AM114584	KP412161	MG897303	LC193511	MF977938	AF350716
AM114583	KP412160	MH283721	LC193510	NC_037245	AF303699
AM114581	KP412159	MH283713	LC192956	MG385662	FJ562379
AM114580	KP412158	MH283711	LC192955	AB893949	DQ532029
AM114578	KJ174254	MH283708	LC192953	KX832620	AF350724
AM114575	KJ174244	MG029118	KY753133	NC_023121	AF303667
AM114574	KJ174242	KT723438	KX644899	KP099643	KJ777410
AM114573	KF177489	MH612866	KY807173	NC_026296	KM433798
AM114572	KF177470	MH612865	NC_035343	AB831010	KM433796
AM114571	KF177467	MH612864	NC_035342	NC_021110	AF350733
AM114570	EU887937	MH612863	NC_035340	NC_016063	KM433797
AM114569	EU887936	MH612862	NC_035339	AB715257	AF350713
AM114568	KC704371	MH612860	NC_035338	AP012265	AF239594
AM114567	KC704370	MH612859	NC_035337	KC136217	FJ562359
AM114723	KC704369	MH612858	NC_035335	NC_036359	KJ777405
AM114719	KJ174243	MH612857	NC_035333	NC_036358	KJ777375
AM114642	KY203607	MH612855	NC_035332	NC_036357	DQ404267
AM114549	KY203606	MH612853	NC_035325	MF155666	KJ777450
AM114711	KY203605	MG675221	NC_035324	MF155665	DQ091445
AM114644	KY203602	MG800784	NC_035322	MF155664	FJ562353
AM114643	KY203601	MG800783	NC_035321	NC_034942	AF350707
AM114638	KY203600	MG891801	LC192810	LC177621	AF350672
AM114637	KY203599	MH121052	LC085347	NC_033341	KJ777459
AM114634	KY203597	MH051715	LC085346	KT964698	GU185937
AM114633	KY203594	MH019242	AB893949	KT964697	GU185928
AM114632	KY203593	MH205609	NC_030712	KT964696	MG250247
AM114626	KY203592	NC_039162	NC_034851	NC_023120	AF360425
AM114625	KY203591	NC_039128	NC_034708	NC_031195	FJ562402
AM114552	KY203590	NC_039180	NC_034707	KM527889	AF350683
AM114606	KY203589	NC_039178	NC_034706	KC844054	FJ562363
AM114621	KY203587	NC_039161	NC_034705	AB830885	GU185935
AM114617	KY203586	NC_039160	NC_034634	NC_023805	AF350721
AM114613	KY203585	NC_039159	KY401426	KJ010812	DQ091537
AM114576	KY203584	NC_039155	KY401425	AB644475	DQ404262
AM114726	KY203583	NC_039133	KY401424	NC_020361	KJ777463
NC_021936	KY203581	NC_039130	KY401423	KC306742	KJ777394
JX978472	KY203580	NC_039129	KY401422	JN627388	DQ404264
AM114720	KY203578	NC_039127	KY401421	NC_037711	KJ777449
DQ185527	KY203577	LC348720	NC_034369	KX352466	AF239597
NC_030777	KY203576	LC348520	NC_034368	NC_035154	KJ777414
LC160131	KY203575	LC375846	KX063863	AB893950	GU185926
LC160130	EU672793	KY412468	KY646167	LC086631	AF239590
AB698192	KC704372	KY412467	KY646166	NC_030372	AF239592
AB698189	EU887925	KY412466	KY646165	NC_031203	KJ777464
AM114545	EU887935	KY412465	NC_033898	NC_031200	FJ562412
AJ310056	EU887931	KY412464	NC_033897	NC_031194	AF350741
NC_035020	EU887930	KY412463	NC_033896	NC_031193	AF239593
KY596130	EU887923	KY412462	KX575837	NC_031202	AF239528
AY667470	FJ216478	KU140669	KP901247	KM527897	KJ777408
KR028119	KR075054	EU262891	KX575836	KM527896	JN873690
AB197035	KR075053	AJ271079	KX528334	KM527894	JN873679
AJ543933	KP412175	MG019394	NC_032083	KM527888	JN873677
NC_035520	KJ174259	MG019393	NC_032053	KM527887	JN873673
MF035969	KJ174256	KX231329	KP202881	KR075871	JN873667
AP006714	KJ174252	MG833029	KX519714	KJ916584	JN873635
KY609860	KJ174250	MG813535	NC_030710	KJ916582	JN873620
NC_033874	KJ174249	MG770883	NC_030708	KJ916577	JN873592
KX426071	KJ174241	MG762001	NC_030706	NC_037465	JN873586
KT387722	KF177518	MF964219	NC_030705	KY126308	JN873583
NC_028422	KF177485	MG735675	NC_030711	KU535546	JN873579
KT588924	EU672797	MG735674	NC_030704	NC_033409	JN873567
AB610281	EU672792	MG735673	KM244735	NC_033358	JN873566
AB698383	KJ672727	MF977938	KM233639	KT793041	JN873558
FJ755183	KJ174257	MH599004	KF601574	KX267772	JN873538
NC_013086	KJ174251	MF539933	KF601572	NC_031204	JN873533
LC269062	KF177523	MF539932	KF601570	KM527898	GU185936
HQ384501	EU887927	MF539930	KF601567	AP005672	AY422444
LC269059	KF177522	MG808039	JX088664	NC_005087	AF239529
LC151305	KF177481	MG808038	JX088663	NC_037194	DQ532021
LC151304	KF177480	NC_038222	JX088661	MG010811	GU185932
AP009568	KF177475	NC_038209	JX088660	NC_034941	KJ777457
JN565677	KP704449	NC_038204	JX051376	LC177556	AF239586
JN565615	EU672795	NC_038199	EU391366	NC_031354	AF350742
JN565614	KF177524	NC_038193	EU391365	KU302768	KJ777434
JN565612	FJ216479	NC_038188	EU391361	NC_031201	KJ777382
KC333051	KP412184	NC_038181	EU391360	NC_031199	DQ091555
NC_006861	KP412182	NC_038161	EU391359	NC_031197	AF350731
AY660566	KP412181	NC_038229	EU391358	KM527895	AF350740
AM779616	KP412177	NC_038203	EU391357	KM527893	KJ777433
DQ465963	KF177479	NC_038200	EU391356	KM527891	DQ091554
DQ465959	KF177478	NC_038198	EU391355	KJ916583	DQ091553
MF490441	KF177476	NC_038170	EU391354	KJ916581	AJ295794
NC_035876	KP704441	MG729822	KU551271	KJ916579	FJ562386
NC_034802	KP704440	MG754959	KU551270	NC_023261	AF350719
KX139746	KC704328	MG761729	KU551269	KF240617	FJ039125
LC151341	KC704327	MG761729	KU551267	NC_036014	AF433036
LC151335	KC704326	MG752973	KU551265	MF370229	AF303666
LC151333	GQ153537	MG752972	KU551264	AP017299	FJ039126
NC_026835	KJ672728	MG181223	KU551263	EU273602	AF239512
JQ742090	KJ672723	MG181222	FJ466687	JX088660	KJ777378
AB698263	KJ672722	MG181221	KR779936	NC_029734	HM067456
AB698259	KJ672721	MG181220	NC_029974	KT601210	AF303664
AB698255	KJ672720	KY828438	NC_029969	NC_029413	AF239602
AB698254	KF177477	NC_030069	NC_029968	KT168385	AF239601
AB698252	KY210391	NC_030068	NC_029966	NC_026299	KJ777407
AB698191	KY210390	NC_030067	NC_029959	KP099646	KJ777393
AB698190	KF907095	NC_030066	NC_029958	KR061358	FJ039225
AB698187	KC704334	MF564195	NC_029956	NC_027423	AJ295775
AB698186	KC811594	KY247143	NC_029954	AB645811	MG250252
AB698185	KC811593	KY247142	NC_029951	NC_020362	MG250245
AB537400	KC811591	KR232944	NC_029947	NC_007407	KJ777397
KJ512176	KC811589	KR232943	NC_028209	NC_010548	KJ777395
NC_027829	KC811587	KR232942	KT312942	NC_010093	AF239518
AF265456	KC811586	KR232941	KT312937	AP010967	AF365129
KU764767	KC811585	NC_038153	KT312936	AP010966	KJ777376
NC_035514	KC811584	NC_038150	KT312934	AP009377	KJ777430
KY912031	KC811583	NC_038150	KT312926	AJ879453	AF239524
NC_035038	KC811581	NC_038131	KT312925	NC_038150	KJ777431
KY596167	KC811565	NC_038129	KT312923	NC_038098	KJ777421
KY596164	KC811563	NC_038128	KT312921	NC_038097	DQ091493
NC_034366	KC811557	NC_038127	KT312918	NC_038096	AF506328
NC_034363	KC811556	NC_038126	KT312914	NC_038095	AF506327
KY231152	KC811555	NC_038125	NC_029713	NC_038094	AF433038
KX886356	KC811554	NC_038124	NC_029712	MG678803	LC102356
KX886353	KC811553	NC_038123	NC_029711	MG678802	KJ777379
KX886352	KC704383	NC_038122	KU179437	MG678801	KJ777377
KU559924	KC704382	NC_038121	KU179436	MG678800	AJ295758
FJ261955	KC704381	NC_038120	KU179435	MG678799	KU356725
DQ149106	KF177517	NC_038119	KU179434	NC_037893	KJ777425
NC_030351	KC811582	NC_038118	NC_029364	MG262389	AF239511
NC_030350	KC811562	NC_038102	NC_029363	MH105066	AJ295795
NC_030349	KC811561	NC_038099	KT886431	KF601574	KJ777398
NC_030348	KC811560	NC_038098	KT886430	FJ556581	FJ039114
NC_030347	KC811559	NC_038097	KT886429	KT445939	KU356724
NC_030346	KP704447	NC_038096	NC_028549	NC_022928	AF365131
LT161987	KF177492	NC_038095	NC_028525	NC_021936	KJ777452
LT161986	EU887934	NC_038094	NC_028524	JX978472	KJ777451
LT161985	KF907075	NC_038093	NC_028439	NC_012818	AJ295791
LT161984	KJ174282	NC_038092	NC_026299	KU535520	KJ777458
LT161983	KJ672707	NC_038088	KT388109	NC_033357	AY869837
LT161982	FJ216488	NC_038080	KT388108	KX267771	AF239591
LT161981	KJ174267	NC_038079	KR260986	KY609860	KJ777409
LT161980	KP704451	NC_038078	KT633996	NC_035624	KJ777383
LT161979	KJ174248	NC_038077	NC_028422	KX352464	KJ777428
LT161978	KJ174247	NC_038076	KP099646	KU535528	KJ777396
LT161974	KF177482	NC_038075	KT722983	NC_033874	LC102354
LT161973	MH267324	NC_038074	KT722982	KX426071	LC102353
LT161972	MH267325	NC_038073	KT595228	NC_033359	KJ777437
LT161971	MH267289	NC_038072	KT588924	KX267773	HM067453
LT161970	KY210399	NC_038071	NC_027743	HQ182861	EU288459
LT161969	KY210383	NC_038057	KR919606	AY660566	AY869912
LT161968	KY210381	MF511049	NC_027691	NC_037005	MG250255
LT161967	KY210380	MF497447	NC_027679	NC_037004	AY063449
LT161966	KF907090	MF375337	NC_027675	NC_037003	EU123713
LT161965	KY210400	MF375336	NC_027674	NC_037002	KJ777454
LT161964	KY210395	MF375335	KM103383	NC_037001	KJ777406
LT161963	KY210411	MF375334	KM103365	NC_037000	EU123722
LT161960	KY210408	MF150041	KM103364	MF990568	EU123720
LT161959	KY210403	MG523859	KR673323	MF990567	EU123719
LT161955	KY210402	MF278259	KT205272	MF990566	EU123683
LT161952	KY210370	MG814009	KT204817	MF990565	EU123682
LT161947	KY210369	MG814008	NC_027474	MF990564	EU123681
LT161939	KY210368	MG814007	KM974739	MF990563	KJ777461
LT161935	KY210367	MG814006	NC_027266	MF990561	KJ777456
LT161934	KF907092	MG678803	NC_026703	NC_035956	KJ777453
LT161932	KF907091	MG678802	KP212149	MF583748	KJ777435
LT161930	KY210382	MG678801	NC_026779	NC_035657	KJ777432
LT161929	KY210385	MG678800	NC_026773	KY921716	KJ777429
LT161928	KY210394	MG678799	NC_026776	KY636138	KJ777403
LT161927	KY210393	MG736059	NC_026568	KY636137	KJ777402
LT161926	KY210392	NC_037497	KJ566307	KY636136	AY869869
LT161925	KY210410	NC_037490	KJ524105	KY636134	AY869868
LT161924	KY210409	NC_037489	KJ501999	KY636133	AF365128
LT161923	KY210401	NC_037478	KP168671	KY636135	KJ777436
LT161922	KY210398	NC_037478	NC_025593	NC_034687	KJ777415
LT161920	KY210397	NC_037477	NC_025305	KY085917	AY869911
LT161919	KY210396	NC_037473	KJ944326	KY085916	KT385552
LT161918	KY210379	NC_037440	NC_024736	KY085894	AF365208
LT161916	KY210378	NC_037429	KF712486	NC_020316	KJ733640
LT161912	KF907078	NC_037427	NC_024421	NC_029719	KJ777460
LT161910	KF907071	NC_037425	KF925434	HQ182887	EU288477
LT161909	KF907066	NC_037423	NC_022928	JN227740	DQ194992
LT161908	KC597940	NC_037420	NC_022926	HM775382	DQ194990
LT161907	KF907082	NC_037414	NC_022715	FJ466687	KJ777412
LT161906	KF907076	NC_037401	NC_023115	DQ899947	KJ777400
LT161905	KF907086	NC_037389	HG738866	KT336489	AY869893
LT161901	KY210377	MF491390	JQ923431	NC_023242	AB514903
LT161900	KY210376	MG720819	HF677508	NC_023240	AF350714
LT161899	KY210375	MG720818	NC_021433	NC_023241	AF365130
DQ185534	KY210374	MG720817	NC_021429	NC_023239	KJ777413
NC_029337	KF907093	KX594382	NC_021431	NC_023237	KJ777404
NC_029336	KF907089	MF807948	NC_021432	NC_023236	HM067450
NC_029335	KY210405	MF807947	NC_021430	NC_023235	AJ295777
NC_029379	KY210404	MF807946	KC876129	NC_023234	KJ777439
NC_029378	KY210389	MF807945	KC876128	JX280401	AJ295755
NC_029334	KY210388	MF807944	KC876127	JX280400	EU123693
KT962847	KY210387	MF807943	KC876126	JX280399	EU123692
KT962846	KY210386	MF807942	KC876125	JX280398	JX124432
LN877386	KY210384	MF807941	KC876124	JX280396	EU288476
LN877385	KF907081	MF807940	KC876123	JX280395	AY869890
LN877384	KF907070	MF807939	KC876122	JX280394	AB514905
LN877383	GQ162804	MF807938	NC_020365	JX280393	AB514904
LN877381	GQ162803	MF807937	NC_020366	JX280392	AB514900
LN877380	KF907077	MF807936	NC_020363	NC_024027	AB514898
NC_028728	MG947179	MF807935	NC_020362	KJ408574	EU123721
NC_028517	KF907069	MF807934	NC_017609	DQ897681	EU123712
KT270358	KC597892	KX545461	NC_011713	KJ916587	EU123711
KR029092	KC704385	MG782842	NC_007407	NC_021761	EU123709
NC_028170	KC597934	NC_037849	JF719062	KC912691	EU123708
KR584659	KC597933	NC_037838	AJ879453	NC_021449	EU123706
NC_027693	KY210414	NC_037830	FJ788588	KC997777	AF433021
KR029093	KY210413	NC_037784	FJ788587	NC_020317	AF233472
AY596644	KF907080	NC_037845	FJ788568	NC_020318	KJ777399
AY596643	JF934074	MH330688	JN987064	JN867587	AY869888
AY596641	KR996163	MH330687	NC_037240	JN867584	AY869887
NC_021102	KF907084	MG797642	NC_037199	JN867582	AJ295769
JQ806762	KF907079	MF197495	NC_037162	JN867581	AF365206
JX205495	KF907063	MF197494	MF687749	JN867580	KJ777442
NC_018565	GQ162802	MG922660	MG670111	JN867579	EU123702
NC_009271	GQ162801	MG922657	MF460976	JN867577	EU123701
NC_009267	GQ162800	MG922656	NC_035995	NC_015892	EU123695
NC_009273	FJ423333	MG922655	NC_035970	NC_011713	EU123694
NC_009270	KC704387	MH031787	KX822773	NC_008454	AF365125
JQ435547	KC704386	NC_037994	KX790362	NC_008326	KJ777427
AP000423	GQ162805	NC_037991	KY636114	NC_018357	KJ777385
AP009376	MF543703	NC_037985	KY636113	MG922662	AF365150
AP009374	MF543702	NC_037983	KY636088	MG922660	KJ777424
AP009372	MF543701	NC_037982	KM014691	MG922659	AY869840
AP009371	MF143771	NC_037981	KT220692	MG922658	AY869839
AP009368	MF143746	NC_037979	KT220691	MG922654	EU123704
LT934388	KC704218	NC_037960	KT220690	MG922652	AF164949
LT934385	KC704217	NC_037959	KT220689	MG922649	KJ777438
LT934384	KC704216	NC_037958	KT220688	MG922645	KJ777423
LT934383	MG907489	NC_037957	KT220687	MG922644	FJ562394
LT934381	MG907488	NC_037956	KT220686	MG922642	AB514902
LT934379	MG907487	NC_037955	KT220685	MG922625	AB514899
LT934376	MG907486	NC_037954	KT220684	MG922613	AB514897
LT934373	MG907485	NC_037953	NC_031434	MG922611	AF433025
LT934372	MG907484	NC_037952	NC_031433	MG922609	AJ295799
LT934371	MG907482	NC_037951	KP718620	MG922605	KU342571
LT934368	MG907481	NC_037950	KP718618	MG922601	AF365142
LT934365	MG907480	NC_037948	NC_030756	MG922599	KJ777440
LT934362	MG907479	NC_037946	NC_030755	MG922595	KJ777386
LT934243	MG907478	NC_037945	NC_030757	KP099648	FJ039244
NC_036670	MG907477	NC_037940	EU636666	KY636087	AF365149
NC_036670	MG907476	NC_037935	EU636664	KY636086	KJ777455
KU954767	MG907475	NC_037934	EU636663	KY636085	KJ777387
KU954767	MG907471	NC_037933	EU636662	KY636084	JX124433
NC_013707	MG907470	NC_037932	EU636661	NC_034361	JF831296
LT161941	MG907469	NC_037931	EU636660	KX886350	EU123697
LT161940	MG907468	NC_037930	AY607053	HQ182866	EU123696
LT161938	MG907467	NC_037929	AY607052	NC_028729	AF365230
LT161937	MG907466	NC_037928	AY607051	KR967361	FJ039154
LT161936	MG907465	NC_037913	AY607050	JQ770265	AY116894
LT161933	MG907464	NC_037912	GU140024	NC_006861	KJ777443
LT161931	MG907463	NC_037911	GU140023	AJ506156	KJ733672
LN877382	MG907462	NC_037908	GU140022	AJ243754	KJ777441
LK021938	MG907461	NC_037907	GU140019	Y13690	KJ777416
LK021937	MG907460	NC_037906	GU140017	X82417	JX124431
KF557958	MG907458	NC_037905	FJ788570	KY679201	AY869855
JX903618	MG907457	NC_037904	NC_029970	NC_037242	AY869854
GU228899	MG907454	NC_037903	NC_029892	NC_037083	FJ817569
HQ180869	MG907453	NC_037902	KT312938	MG229069	EU361826
HE574014	MG907452	NC_037901	KT168392	NC_036967	EU361805
LC373219	MG907451	NC_037900	NC_029227	NC_036966	EU361803
LC373218	MG907450	NC_037899	NC_029241	NC_036965	AJ295812
KX545461	MG907447	NC_037898	KT896548	KY562585	AJ295811
KY883663	MG907446	NC_037893	KT626943	KY562584	AF365140
NC_035530	MG907445	NC_037893	KP404631	KY562583	KJ777417
NC_035531	MG907442	NC_037885	KT178137	NC_036704	AB514901
MF035987	MG907441	NC_037884	KR336549	MF593126	AY063436
MF035986	MG907440	NC_037883	KM088015	KY432796	EU361806
NC_035303	MG907439	NC_037882	KM088014	NC_035417	KJ777420
KU050690	MG907456	NC_037881	KM088013	KX822074	JX124429
LT706774	MG907455	NC_037880	NC_027479	NC_031206	AY869836
NC_030775	MG907449	NC_037879	NC_027465	KM527900	EU123705
KX343072	MG907448	NC_037852	KM974744	HM173080	EU123698
JF972936	JX502815	NC_037850	KM974730	FJ755183	AF233470
EU301527	MG907472	NC_037844	NC_026835	GQ329703	AJ295766
AY541619	MG907459	NC_037843	JQ742090	NC_029883	KU183764
AY541618	MG907483	NC_037840	NC_015891	NC_029882	KU183763
AY541617	MH267323	NC_037832	NC_024936	KU961863	KU183761
AY541616	MG907443	NC_037831	JN160603	KU961862	KU183760
HM574688	KC704292	NC_037772	JX051651	KJ916586	KU183759
GQ861354	KC704290	NC_037768	NC_009266	NC_024669	KU183758
AF280996	KC704286	NC_037767	AP009367	KJ722540	KU183757
NC_030450	KC704285	NC_037766	Y17340	NC_014062	KU183756
KT878383	KC704284	NC_037765	Y17338	NC_013086	KU183755
KR233156	KF177559	NC_037764	Y17337	MH118124	KU183754
NC_029227	FJ216467	NC_037763	Y17336	MH612867	KU183753
KT626943	KC704293	NC_037762	Y17334	MH612855	KU183746
NC_028726	KC704291	NC_037761	MG729822	MH612853	KU183742
KT222186	KC704289	NC_037760	NC_037985	MH051715	KU183741
NC_028272	KC704288	NC_037759	NC_037983	NC_037497	AF365153
KT581449	KC704287	NC_037758	NC_037982	LC228572	KJ777426
EU342371	MG907444	NC_037753	NC_037981	LC228571	AF350710
KM454973	MG907474	NC_037748	NC_037980	LC228570	EU361841
KJ872515	MG907473	NC_037726	NC_037979	NC_037519	AF365262
NC_024469	FJ423334	NC_037719	NC_037960	MG570144	KJ777388
KJ716483	KJ477758	NC_037718	NC_037959	MG463107	FJ039256
AY596645	KC704282	NC_037717	NC_037958	LC377262	EU361748
AB354276	KC704281	NC_037716	NC_037957	LC377169	EU123729
JF807906	KC704280	NC_037714	NC_037956	LC376795	EU123728
JF807905	KC704279	NC_037711	NC_037605	NC_037168	EU123726
JF807904	KC704278	NC_037706	MG192310	NC_037165	EU123725
JF807903	KC704276	NC_037705	MG192308	NC_037163	EU123724
NC_016734	KC704275	NC_037700	MG192307	NC_037162	EU123723
NC_012052	KC704274	NC_037699	MG192306	NC_037160	EU123686
NC_010654	KC704273	NC_037696	MG192305	LC375773	EU123685
JN565626	KC704272	NC_037694	MG192304	LC375536	EU123684
FJ546412	KC704271	NC_037690	MG560051	LC375535	AB825967
AB088786	KC704270	MG704135	MG560050	LC375229	AF365118
AB354273	FJ423322	MG702338	MG560049	LC374397	EU361807
AB354272	EU827934	MG702337	MG560048	LC373211	AF233469
AB354271	EU827933	MF997465	MG560046	LC372826	AF233468
AB354270	EU827932	NC_029398	MG560045	NC_037037	AF233467
AB354269	JX502811	MH178404	MG560044	NC_037036	AF233466
AB354268	KC704234	MH178403	MG963236	NC_037035	AF233465
AB354267	KC704233	MF358692	KY940274	NC_037034	AF233464
AB354266	MF543627	MH169579	NC_037388	NC_037033	AF233463
AB354265	MF543626	MH230106	KX085421	NC_037032	AF233462
AB354264	FJ423337	KT027377	MG696658	NC_037031	AF233461
AB354263	KC704215	MF351625	KX792499	NC_037030	AF233460
AB354262	KC704214	MG262389	MG913594	NC_037029	AF233459
AB354261	KC704213	MG262389	NC_036833	NC_037028	AF365260
AB354260	KC704236	MF100782	NC_036832	NC_037027	KJ733630
AB354259	KC704235	KY275182	NC_036831	NC_037026	AF266976
AB354258	GQ864038	KY275181	NC_036810	NC_037025	KJ777401
AB354257	GQ864037	MF352008	NC_036809	NC_037024	AF365239
AB354255	KC704232	NC_037605	KY434195	NC_036975	AF365238
AB354253	KC704231	MG972806	KY434194	NC_036974	AF365205
AB354252	KC704230	MG744576	KY434193	NC_036973	DQ091442
KT347148	KC704229	MG192310	NC_036718	MF460982	KU508759
KC510981	KC704228	MG192308	NC_036707	MF460979	FJ039259
KP161617	KC704227	MG192307	MG029118	MF460977	EU361751
KP121860	KC704226	MG192306	MG019037	MF460976	EU123730
KP121855	KC704221	MG192304	MF197310	MF460974	KM433805
AB847731	KC704220	MG560051	KX781246	MG052616	EU361802
AB847725	KC704219	MG560050	KY432800	MG052615	AY757561
NC_037711	KC704212	MG560049	NC_036504	MG052614	MF580308
KX352466	KC704211	MG560048	MF663009	MG052611	MF580304
NC_035834	KC704210	MG560046	MF623173	MG052610	MF580292
NC_035831	KC704209	MG560045	KY073391	MG052609	MF580288
KX871237	KY971470	MG560044	KY073390	MG052608	EU288526
KX871234	KY971469	MG738670	NC_035875	MG052607	FJ039232
HM584200	KY971468	MG738668	NC_035884	MG052606	AF239516
HM640652	KY971467	MG738667	KY965816	MG052605	MF580314
NC_028727	KY971466	MG738666	MF276802	MG052604	MF580312
KT270357	KY971465	MG738665	MF362689	MG052603	MF580311
NC_028415	KC704200	MG738664	NC_034902	MG052602	MF580310
KT591187	KC704199	KY863504	NC_034901	MG052601	MF580309
KF558019	KC704198	KY863504	NC_034900	MG052600	MF580306
KF558008	KC704243	MF359948	NC_034899	MG052599	MF580303
KF557995	KC704242	JQ041763	NC_034898	MG052598	MF580300
KF557987	KC704241	MF766010	NC_034895	MG052597	MF580299
KF557952	KC704240	KX352468	NC_034893	MG052596	MF580298
KF557936	KC704248	KX352467	NC_034892	NC_036837	MF580296
KF557918	KC704247	KX352466	NC_034891	NC_036836	MF580295
AF478898	KC704246	KX354691	NC_034889	NC_036811	MF580294
JQ670496	FJ423335	KX347245	NC_034887	NC_024764	MF580291
AB733386	KC704401	MG680403	NC_034885	KT692644	MF580290
AB354278	KC704400	MH041648	NC_034881	KY562593	MF580289
KC510987	KC704399	MG668902	NC_034880	KY562592	MF580287
KC510985	KC704398	MG668899	NC_034879	KY562591	AF365216
AM920609	MH230061	MG668897	NC_034878	LT558635	AF365033
AJ511416	MH230060	MG668896	NC_034877	LT558629	KJ667713
KP121858	MH230059	MG668895	NC_034876	LT558628	FJ039245
AF148676	MH230058	MG668893	NC_034875	LT558625	AF233458
LC269063	MH230057	MG668892	NC_034874	LT558624	AF233457
LC269058	MH230056	MG668891	NC_034873	LT558622	MF580313
KY319415	MH230055	LC348864	NC_034871	LT558620	MF580305
KY319407	MH230054	LC348860	NC_034870	LT558619	KF861845
KY319404	MH230053	LC348858	NC_034869	LT558615	EF674238
KY319399	MH230052	LC348855	NC_034868	LT558604	AB236356
NC_035833	MH230051	MG605672	NC_034867	LT558603	AB679913
NC_035832	MH230050	MG593058	NC_034866	LT558602	FJ039116
NC_035830	MH230049	MG593057	NC_034865	LT558601	HM347746
NC_035829	MH230048	MG593056	NC_034864	LT558599	FJ817570
KX871236	MH230047	MG593055	NC_034863	LT558597	AF239598
KX871235	MH230046	MG593054	NC_034861	LT558595	HM067454
KX871233	MH230045	MG593053	NC_034860	LT558594	JX124446
KX871232	MH230044	MG593052	NC_034853	LT558592	EU288537
EU161479	MH230043	MG593051	NC_034852	LT558591	FJ817571
JF972931	MH230042	MG593050	NC_034903	LT558589	KM025175
EU301524	MH230041	MG593049	NC_034897	LT558588	KM025174
AY514793	MH230040	MG593048	NC_034896	LT558587	EF118980
HM574689	MH230039	MG593047	NC_034894	LT558583	JX124445
HM574686	MH230038	MG593046	NC_034890	LT222230	HM347750
HM574685	MH230037	MG593045	NC_034888	NC_036713	EU288539
HM574684	MH230036	MG593044	NC_034886	NC_036711	EU288538
HM574682	MH230035	MG922648	NC_034884	NC_036699	EU288529
HM574680	MH230034	MG922647	NC_034883	NC_036696	EU288528
HM574678	MH230033	MG922645	NC_034882	NC_036689	EU288527
HM574677	MH230032	MG922641	NC_034872	NC_036686	FJ039308
HM574676	MH230031	MG922633	NC_034862	MF795085	HM067494
HM574675	MH230030	MG922628	NC_034859	KX631429	EF118984
HM574674	MH230029	MG922616	NC_034858	KY432806	EF118983
HM574673	MH230028	MG922612	NC_034857	KY432804	EF118982
HM574672	MH230027	MG922609	NC_034856	KY432791	EF118979
HM574671	MH230026	MG922608	NC_034855	KY432788	EF118978
HM574667	MH230025	MG922606	NC_034854	KY432781	EF118977
HM574666	MH230024	MG922598	NC_034850	KY432778	EF118976
HM574665	MH230023	MG922596	NC_034849	NC_036350	EF118974
HM574664	MH230022	MG963272	NC_034848	MF614917	AB524764
HM574663	MH230021	MG963251	NC_034847	MF480753	AF365240
HM574661	MH230020	MG963244	NC_034832	KY126307	KF314820
HM574657	MH230019	MG963243	NC_034831	MF563382	EF118975
HM574653	MH230018	MG963239	NC_034830	NC_035854	EF118973
HM574648	MH230017	MG963238	NC_034829	NC_035732	HM347762
HM574645	MH230016	MG963235	NC_034828	KY427348	HM059917
HM574642	MH230015	MG963228	NC_034827	KY931665	EU288465
HM574641	MH230014	MG973750	NC_034826	MF035974	EU288464
HM574640	MH230013	MG973749	NC_034825	NC_035397	EU926702
HM640659	MH230012	MG973748	NC_034824	KY636099	EU361747
HM640654	MH230011	MG973747	NC_034823	KY636080	KU508758
KP121847	MH230010	MG973746	NC_034822	KY636058	AF365215
AY596670	MH230009	MG973745	NC_034821	KY636042	AF365200
AY596669	MH230008	MH105066	NC_034820	KY636040	DQ091545
AY596668	MH230007	MH105066	NC_034819	KY636039	DQ091543
AY596667	MH230006	MH191392	NC_034818	KY636016	DQ091542
AY596665	MH230005	MH191391	NC_034817	KY636180	FJ039172
AY596664	MH230004	MH191390	NC_034816	KY636179	EU926701
AY596663	KM017868	MH191389	NC_034815	KY636178	EU926698
AY596661	KM017867	MH191387	NC_034814	KY636177	EU926696
AY596660	KM017866	MH191386	NC_034813	KY636176	EU926695
AY596658	KM017865	MH191385	NC_034812	KY636171	EU926694
AY596657	KM017863	MH191384	NC_034811	KY636169	EU926686
AY596655	KM017860	MH191383	NC_034810	KY636167	EU926684
AY596654	KM017858	MG678905	NC_034683	KY636166	EU926683
AY596653	KM017857	MG678904	NC_034648	KY636164	EU926682
AY596652	KM017852	MG678901	NC_034320	KY636163	EU926679
AY596651	KM017849	MG678900	KY085890	KY636162	EU926678
AY596647	KM017848	MG678879	KX148081	KY636160	EU926676
AY596646	KM017846	MG678874	NC_034328	KY636158	EU926673
AY596637	KM017843	MG678873	NC_034326	KY636157	EU926671
AY596635	KM017837	MG678870	NC_034325	KY636156	EU361804
AY596634	KC704254	MG678864	NC_034323	KY636152	AF529410
AY596633	KC704253	MG678863	NC_034322	KY636144	FJ817556
AY596629	HQ652790	MG678850	NC_034321	KY636143	EU926693
JX903641	KC704225	MG678849	NC_034324	KY636142	EU326045
JX903639	KC704224	MG678847	KX063946	KY636141	AF233471
JX903634	KC704223	MG678840	KX063945	KY636140	AF529409
JX903629	FJ493295	MG678837	KX063944	KY636139	AF365146
JX903628	HQ652789	MG678836	KX063943	KY636131	HM347768
JX903626	MH240977	MG678831	KX063942	KY636129	AB524758
JQ276431	MH240976	MG678808	KX063941	KY636127	EU361825
JQ276413	MH240975	MG386251	KX063940	KY636126	EU361820
JX679340	MH240974	MG599108	KX063939	KY636119	AF365243
JX679339	MH240973	MG602257	KX063938	KY636118	AY757496
JX679336	MH240972	MG602256	KX063937	KY636110	KF861844
JN565682	MH240971	MH050797	KX063936	KY636109	EF118981
JN565679	MH240970	MH050796	KX063935	KY636104	DQ091514
JN565675	MH240969	MH050795	KX063934	KY636103	AF191822
JN565674	MH240968	MG599732	KX063933	KY636102	AF148726
JN565673	MH240967	LC228572	KX063932	KY636101	KU496621
JN565672	MH240966	LC228571	KX063931	KY636100	KF294050
JN565670	MH240965	LC228570	KX063930	KY636098	EU044699
JN565669	MH240964	MG595965	KX063929	KY636097	EU044698
JN565667	MH240963	MG590100	KX063928	KY636095	HM067476
JN565663	MH240962	MF943222	KX063927	KY636094	EU288455
JN565661	MH240961	MF943221	KX063926	KY636093	AY116485
JN565659	MH240960	MG859923	KX063925	KY636092	EU288458
JN565658	MH240959	MG859922	KX063924	KY636091	EU288457
JN565657	MH240958	MG859921	KX063923	KY636090	EU288456
JN565656	MH240957	MG859920	KX063922	KY636089	AB524763
JN565652	MH240956	KY996495	KX063921	KY636079	AB524761
JN565650	MH240955	KY996494	KX063920	KY636077	AB524760
JN565649	MH240954	KX085497	KX063919	KY636076	EU926703
JN565648	MH240953	KX085496	KX063918	KY636075	EU926688
JN565646	MH240952	MG897126	KX063917	KY636074	EF674241
JN565642	MH240951	MF488719	KX063916	KY636072	AY757471
JN565641	MH240950	KY392766	KX063915	KY636071	HM067467
JN565639	MH240949	KY392765	KX063914	KY636067	HM067465
JN565637	MH240948	KY392764	KX063913	KY636065	AF350737
JN565634	MH240947	KY392763	KX063912	KY636064	FJ039151
JN565629	MH240946	KY392762	KX063911	KY636063	AY757482
JN565628	MH240945	MF135601	KX063910	KY636059	AY757481
JN565625	MH240944	MF135600	KX063909	KY636057	AF164941
JN565624	MH240943	MF135599	KX063908	KY636056	KU496618
JN565613	MH240942	MF135598	KX063907	KY636055	KT385527
JN565611	MH240941	MF135597	KX063906	KY636054	EU288532
JN565610	MH240940	MF135596	KX063905	KY636052	EU288507
JN565609	MH240939	MF135595	KX063904	KY636051	EU288506
JN565607	MH240938	MF135594	KX063903	KY636050	EU288491
JN565606	MH240937	KY947352	KX063902	KY636049	EU288468
FN556175	MH240936	MG585353	KX063901	KY636048	FJ039173
AB088787	MH240935	MG586833	KX063900	KY636046	DQ091488
AM114540	MH240934	MG581403	KX063899	KY636045	DQ091487
AJ579991	MH240933	NC_037519	KX063898	KY636043	DQ091485
AJ579983	MH240932	NC_037518	KX063897	KY636041	EU288505
AJ579982	MH240931	NC_037517	KX063896	KY636036	EU288490
AJ579978	MH240930	NC_037514	KX063895	KY636034	EU288479
AJ579975	MH240929	NC_037510	KX063894	KY636031	EU288478
AJ579962	MH240928	NC_037510	KX063893	KY636026	EU288470
AJ579961	MH240927	NC_037507	KX063892	KY636025	EU288469
AJ579959	MH240926	NC_037504	KX063891	KY636024	FJ039252
KM014691	MH240925	NC_037503	KX063890	KY636023	AY757559
KT382080	MH240924	NC_037495	KX063889	KY636018	AF164954
KT382078	MH240923	NC_037494	KX063888	KY636015	KT385523
KT382076	MH240922	NC_037492	KX063887	KY636014	HM067485
KT382075	MH240921	NC_037491	KX063886	KY636013	DQ091441
KT382073	MH240920	NC_037484	KX063885	KY636005	EU288493
KT382072	MH240919	NC_037483	KX063884	KY636004	AY496149
KT382071	MH240918	NC_037482	KX063883	KY636001	AY496148
KT382070	MH240917	NC_037475	KX063882	KY636000	AY496147
KT382069	MH240916	NC_037472	KX063881	KY636151	AY496146
KT382068	MH240915	NC_037471	KX063880	MF061224	AY496145
KT382064	MH240914	NC_037465	KX063879	NC_035067	AY496144
KT382063	MH240913	NC_037448	KX063878	KR476376	AY757475
KC510988	HQ600163	NC_037447	KX063877	KJ174105	AF164939
KC510983	MH249833	NC_037446	KX063876	NC_032367	KT164953
KC510978	MH249832	NC_037443	KX063875	NC_032366	KT164952
KC510972	MH249831	NC_037442	KX063874	KY204451	KT164950
KC510966	MH249830	NC_037439	KX063873	KY204450	KT164949
KC118938	MH249829	NC_037438	KX063872	KX249807	KU183770
KC118925	MH249828	NC_037432	KX063871	KX249804	KU183767
KC118924	MH249827	NC_037430	KX063870	NC_031650	KU183766
KC118923	MH249826	NC_037428	KX063869	KX756180	KU183765
NC_029966	MH249825	NC_037426	KX063868	KU215903	KU183762
NC_029952	MH249824	NC_037424	KX063867	KF887484	KU183751
KT312934	MH249823	NC_037422	KX063866	HQ182877	KU183750
KT312919	MH249822	NC_037421	KX063865	HQ182876	KU183748
NC_024936	MH249821	NC_037419	KX063864	HM778032	KU183745
AB847843	MH249820	NC_037418	KX063862	FJ899578	KU183744
AB847778	MH249819	NC_037417	KX063861	FJ899573	KU183743
AB847749	MH249818	NC_037416	KX063860	EF115543	KJ733671
HQ720284	MH249817	NC_037415	KX063859	EF115541	JQ219659
NC_037440	MH249816	NC_037413	KX063858	NC_029815	JX187712
AY323726	KP221845	NC_037412	KX063857	NC_029770	JX187684
AY323714	KP221833	NC_037411	KX063856	KT899952	HM347757
AY323713	KM017836	NC_037410	KX548225	NC_029390	EU288524
AY323712	KC704245	NC_037400	KX548223	NC_029374	EU288523
AY323710	KC704244	NC_037388	KX548222	KU168830	EU288513
AY323709	FJ423293	NC_037362	KX548221	KT983629	EU288512
AY323707	FJ423292	NC_037361	KX548220	KT337318	EU288500
AY323704	FJ423291	NC_037358	KX548219	KT962228	EU288488
AY323700	FJ423290	MG189708	KX548218	NC_028594	EU288475
AY323699	FJ423289	MG710385	KX548217	KT634228	EU288474
AY323696	KJ745796	MG584735	NC_031853	NC_028444	FJ817578
AY323695	KM017815	MG570144	NC_030722	NC_024814	FJ817577
AY323694	KC704252	KY926695	NC_031898	NC_024832	FJ942907
AY323693	KC704251	MG574829	NC_031833	NC_024815	AY496154
MG925368	HQ652837	MG573060	KX752097	NC_024816	AY496153
NC_036356	HQ652832	MF774190	KT285537	NC_024831	AY496152
KY849971	KM017835	KY126308	KX154571	NC_024830	AY496151
NC_035999	KM017831	MG913607	NC_031400	KJ614420	AY496150
NC_035971	KM017828	MG913607	NC_031399	KJ614419	AY608519
KX822777	KM017825	MG561304	KU736963	KJ614418	AY608517
KX790363	KM017822	MG554434	KU736962	KJ614417	AY608516
KU645792	KM017820	MG554424	NC_030773	KJ614416	AF327582
NC_032714	KM017819	LC192146	NC_030785	KJ614415	AF208940
NC_032713	KM017816	MG463107	KT988070	KJ614414	AY757466
NC_032712	KM017810	MG470845	KU361242	KJ614413	AF164940
NC_032711	HQ652834	MG470844	KM386991	KJ614412	KR902946
NC_032710	MH234690	MG569974	KF746383	KJ614411	HM067484
NC_032707	MH234689	LC218435	KF746382	KJ614410	EU288521
NC_032706	MH234688	MG461315	KF746381	KJ614409	EU288517
NC_032705	MH234687	KU951523	KF746380	KJ614408	EU288516
NC_032704	MH234686	MG963174	KF746379	KJ614407	EU288511
NC_032703	MH234685	MG799542	KF746378	KJ614406	EU288510
NC_032702	MF143740	MG457805	KF746377	KJ614405	EU288509
NC_032701	KM017869	KY820583	KF746376	KJ614404	EU288508
NC_032700	KM017864	KX085421	KF746375	KJ614403	EU288499
NC_032699	KM017862	LC377262	KF746374	KJ614402	EU288498
NC_032696	KM017861	LC377169	KF746373	KJ614401	EU288492
KX931469	KM017859	LC376795	KF746372	KJ614400	EU288489
KX931468	KM017856	MG450565	KF746371	KJ614399	EU288485
KX931467	KM017855	MG407595	KF746370	KJ614398	EU288484
KX931466	KM017851	MG407594	KF746369	KJ614397	EU288483
KX931465	KM017850	MG407593	KF746368	KJ614396	EU288453
KX931461	KM017847	MG874805	KF746367	JX871942	EU288450
KX931460	KM017845	MG874804	KF746366	JX871941	FJ817580
KX931459	KM017844	MF716524	KF746365	JX871940	FJ817579
KX931458	KM017830	MG432483	KF746364	JX871939	FJ817558
KX931457	KM017818	MG432483	KF746363	JN032131	FJ817557
KX931456	KM017817	MG386382	KF746362	NC_027486	AY757692
KX931453	KM017814	MG739656	KF746361	NC_027485	AY757494
KX931452	KM017812	NC_037251	KF746360	NC_027484	AF164948
KX931451	KM017811	NC_037250	KF746359	NC_027483	AF164942
KX931447	KM017829	NC_037245	KF746358	NC_027482	JX187653
NC_032053	KM017813	NC_037243	KF746357	NC_027480	DQ998952
NC_031874	KM017809	NC_037242	KF746356	NC_027479	HM059910
KX519714	KC704256	NC_037240	KF746355	NC_027478	EU288520
KU958581	KC704239	NC_037223	KF746354	NC_027477	EU288519
EU189132	KC704238	NC_037217	KF746353	NC_027476	EU288486
HM640620	KC704237	NC_037216	KF746352	NC_027475	EU288472
HM640596	FJ423345	NC_037215	KF746351	NC_027474	EU288471
KT385588	FJ423344	NC_037214	KF746350	NC_027473	EU288461
KT385587	FJ423343	NC_037213	KF746349	NC_027472	EU288460
KT385586	FJ423342	NC_037212	KF746348	NC_027471	GQ305433
KT385585	KF263926	NC_037211	KF746347	NC_027469	AY757564
KP121861	EU531722	NC_037209	KF746346	NC_027468	KT385526
AB746434	HQ652866	NC_037199	HQ182447	NC_027467	KT385494
AB746433	HQ652865	NC_037194	HQ182436	NC_027466	KJ733670
AB541031	HQ652864	NC_037192	HQ182431	NC_027465	KJ733669
AB183404	HQ652863	NC_037191	HQ182430	NC_027464	JX187707
NC_024421	HQ652862	NC_037190	HQ182422	KM974752	JX187706
KF925434	HQ652861	NC_037179	HQ182419	KM974751	JX187661
HG475426	HQ652860	NC_037176	HQ182417	KM974750	GQ305429
HG475425	HQ652859	NC_037171	JN160605	KM974749	GQ305428
HG475424	HQ652858	NC_037170	JN160604	KM974748	GQ305427
HG475423	HQ652857	NC_037169	EU549769	KM974747	GQ305425
KF557969	HQ652855	NC_037168	EU384977	KM974745	GQ305424
KF557954	HQ652854	NC_037167	EU384974	KM974744	GQ305422
KF557933	HQ652853	NC_037166	EU384962	KM974743	GQ305421
JX903638	HQ652852	NC_037165	EU384959	KM974742	GQ305420
JX903636	HQ652851	NC_037164	AY874440	KM974741	GQ305419
JX903597	HQ652850	NC_037163	AF097517	KM974740	GQ305417
JX903546	HQ652849	NC_037162	KM244734	KM974739	GQ305413
JX903545	HQ652848	NC_037161	HQ534146	KM974738	GQ305410
JX903544	HQ652847	NC_037160	HQ534144	KM974737	GQ305409
HF558494	HQ652846	NC_037159	HQ534137	KM974736	GQ305406
JQ276388	HQ652845	NC_037158	GU817781	KM974734	GQ305405
JQ276387	HQ652844	NC_037157	GU817742	KM974733	GQ305404
JQ276385	HQ652843	NC_037152	HQ234669	KM974732	GQ305403
NC_009963	HQ652842	NC_037151	GU120098	KM974731	GQ305402
HE574040	HQ652836	NC_037145	FJ445596	KM974730	GQ305401
JQ435556	HQ652835	LC375773	FJ445595	KM974729	FJ039152
JN565666	HQ652833	LC375536	FJ445592	KP751905	FJ039149
JN565665	HQ652831	LC375535	FJ445590	NC_026892	AY054707
JN565664	HQ652830	LC375229	FJ445581	KP742350	AB289494
JN565654	HQ652829	MF687919	FJ445575	NC_025955	AF208941
FN825704	HQ652828	NC_027223	FJ445570	LC005978	KU496614
AJ579986	HQ652827	MG386401	FJ445568	LC005977	AF365143
AJ579953	HQ652826	MG356709	FJ445566	KM352501	GQ395402
AB017414	HQ652822	MG696658	FJ445556	KJ592713	KJ733642
AB017410	HQ652821	MG431968	FJ445552	NC_016069	EU288530
AB017389	HQ652820	MF630953	FJ445549	NC_016064	GQ305426
AB017388	HQ652819	KY779850	FJ445547	AB601120	GQ305416
AB017381	HQ652818	MG214255	FJ445542	AB501189	GQ305412
AB017380	HQ652814	MG214254	FJ445528	AB480556	GQ305411
KC118962	HQ652813	MG813997	FJ445525	NC_021762	GQ305407
KC118961	HQ652812	MF401522	FJ445522	NC_021760	EU361811
KC118960	HQ652811	LC361351	FJ445519	NC_021456	DQ311704
KC118959	HQ652810	LC361350	FJ445517	NC_023533	AY422424
KC118958	HQ652803	LC361349	TGSCPRBCL	NC_023096	AY422415
KC118956	HQ652801	MG925368	SNECDS	NC_023097	AY116492
KC118955	HQ652792	MG925367	HNNCDS	NC_022135	KT385561
KC118953	HQ652791	MG925366	CNXCPRBCL	NC_022133	HM067464
KC118952	FJ423349	MG925365	AHICPRBCL	NC_023959	JQ612729
KC118951	FJ423347	LC374397	DQ673295	KF990556	JQ612728
KC118950	FJ423346	LC373211	NC_030275	KF534490	JQ612727
KC118949	FJ423341	LC372826	KU315426	KF534489	JQ612726
KC118948	FJ423338	MG724915	KU314500	KC912694	JQ612725
KC118947	FJ423331	KY923074	NC_030173	KC912693	JQ612724
KC118946	FJ423330	NC_037087	KU306406	KC912692	JQ612723
KC118944	FJ423329	NC_037084	NC_030061	KC912690	JQ612721
KC118943	FJ423328	NC_037077	KU312928	KC912689	JQ612720
KC118939	FJ423325	NC_036829	KM057373	KC912688	JQ612719
KC118937	FJ423324	NC_036807	KU310904	KC912687	JX187691
KC118932	FJ423321	NC_036506	NC_028350	JQ740834	EU288466
KC118931	FJ423320	KX364458	NC_029813	JQ754651	AF191816
KC118930	FJ423319	MG739457	KU295560	HF937082	DQ311699
KC118928	FJ423318	MG878380	KT899950	NC_021372	AY757522
KC118927	FJ423317	MG262369	KT449800	NC_019651	AY757519
KC118926	FJ423316	MG262368	NC_027835	NC_019650	AY757510
KC118921	FJ423315	MG262367	KM267636	NC_019648	AY757509
KC118919	FJ423314	MG262366	KT178114	NC_019649	AY757507
KC118918	FJ423313	MG262365	KT178113	NC_016708	AY422421
AJ511426	FJ423312	MG262364	KT178110	JN673818	AY116482
AJ511425	FJ423311	MG262363	KT178109	NC_016058	AB289495
AJ511415	FJ423310	MG262362	KT178108	NC_014589	AF327579
AJ511407	FJ423309	MG262361	NC_027434	NC_014575	KU496615
AJ511406	FJ423308	MG262360	NC_027456	NC_014592	KT164951
AJ511392	FJ423307	MG262359	KM088020	NC_011152	EU044696
AJ511390	FJ423306	MG262358	KM088019	NC_011930	JX124447
AJ511377	FJ423305	MG262357	KM088018	NC_011032	HM059911
KX673563	FJ423304	MG262356	KF279514	NC_009950	EU288534
AB847871	HQ652793	MG262355	KP221709	NC_008590	FJ039148
AB847847	KM087920	MG262354	KM067390	NC_008591	AF529412
AB847829	KC704255	MG262353	KM067394	NC_002762	AF400140
AB847818	FJ423303	MG262352	KM067393	AP010820	AF365195
AB847758	FJ423302	MG262351	KM067392	JN854170	KJ777444
AB847728	FJ423301	MG262350	KM067391	AB547400	KF553520
AB847707	FJ423300	MG262349	KM067389	AB480043	JX187643
NC_039133	FJ423299	MG262348	KM067388	AM777385	GQ305435
MF150041	FJ423298	MG262346	KM067387	AB547997	FJ817576
NC_037432	FJ423297	MG262345	KM067386	AB547950	FJ817575
NC_037240	FJ423296	MG262344	NC_025910	AB547536	FJ817574
NC_037199	FJ423295	MG262343	KF887960	AB042240	FJ817573
NC_037077	FJ423294	MG262342	NC_023833	AB027572	FJ817566
MG739457	MG947110	MG262341	KF922320	MH118126	FJ817561
MF687749	MG947109	MG262340	NC_024681	MH049735	FJ039238
MG670111	KC704325	MG162586	KJ742926	NC_028552	FJ039150
NC_036660	KC704324	MG162585	NC_007977	MH394382	FJ039128
KT734618	KC704323	KX792499	DQ383815	MH394381	FJ039117
KY319418	FJ423348	MG383644	NC_023112	MH394380	AY422423
NC_036000	KM087907	MG913594	NC_023111	MH394379	AY422419
NC_035995	EU531715	MG386499	NC_023108	MH394351	AY608515
NC_035970	KF465797	MG252500	NC_023107	MH394350	AF365139
KX822778	KF465796	MG385662	NC_023114	MH394349	HM347754
KX822773	KF465795	MG334121	NC_023113	MH394348	FJ562348
KX790362	KC704405	MG252374	NC_023110	MG897305	AF191820
MF159483	KC704404	MF687749	NC_023109	MG897304	AY422420
KY363332	KC704403	KX638480	NC_020607	MG897303	AY422418
LC085347	KC704402	MG229069	JX293720	KT723438	AY422416
NC_034652	FJ423326	MG214781	NC_020320	MH612866	AF164927
KX109946	KJ682449	MG211823	JN867592	MH612865	KT385525
KX109945	KJ682448	MG211822	JN867589	MH612864	KT385524
NC_032708	KJ745795	MG211821	NC_020092	MH612862	KT385500
NC_032698	KF671461	MG211820	JQ362483	MH612860	JX187713
KM282190	KF671460	MG211819	NC_015899	MH612859	JX187685
KX931462	KF671457	MG211818	NC_015894	MH612858	JX187681
KX931449	KF671456	MG181954	NC_015543	MH612857	GQ305441
KX375101	KF671455	MG209700	NC_013553	NC_038222	GQ305440
KX375100	KF671453	MG200070	NC_010601	NC_030069	AF191818
KX375098	KF671452	NC_037040	JN987067	NC_030068	FJ039265
JF972920	KF671451	NC_037039	GU817765	NC_030067	FJ039130
EU301548	KF671450	NC_037038	NC_038161	NC_030066	AF503714
EU301540	KF671449	NC_037037	NC_038170	MF564195	KT385574
EU301531	KF671448	NC_037036	KY247143	KR232944	KT385546
EU301515	KF671447	NC_037035	KY247142	KR232943	KT385517
EU301510	KF671446	NC_037034	NC_037506	KR232942	KT385516
EU301497	KF671445	NC_037033	NC_037440	KR232941	KT385515
EU123674	KF671444	NC_037032	NC_037784	MF358692	EU044700
AY840130	KF671443	NC_037031	MF197495	KX085497	JQ612730
AY557207	KF671442	NC_037030	MF197494	KX085496	HM061123
HM640601	KF671441	NC_037029	NC_037716	NC_037460	HM347755
HM640598	KF671435	NC_037028	NC_037693	NC_037407	FJ039122
HM640597	KF671434	NC_037027	KY996494	NC_037232	FJ039118
HM640580	KF671433	NC_037026	MG897126	NC_037231	AY116494
HM640579	KF671431	NC_037025	NC_037484	NC_037230	AY116484
HM640578	KF671427	NC_037024	NC_037483	NC_037229	KT385501
HM640576	KF671426	NC_037023	NC_037446	NC_037228	KT385499
HM640575	KF671423	NC_037022	NC_037438	NC_037227	EU044697
HM640574	KF671422	NC_037021	MG551489	NC_037226	KJ733624
HM640573	KF671420	NC_037005	MF593117	NC_037170	KJ733623
HM640571	KF671419	NC_037004	MG874805	NC_037169	HM067460
HM640570	KF671416	NC_037003	MG874804	NC_037167	JQ612722
HM640569	KF671415	NC_037002	NC_037242	NC_037166	JX187715
HM640568	KF671414	NC_037001	NC_037232	NC_037164	JX187701
HM640567	KF671411	NC_037000	MG214254	NC_037161	JX187654
HM640564	KF671410	NC_036996	MG925368	NC_037159	JX187652
HM640563	KF671409	NC_036992	MG925365	NC_037158	EF118958
HM640562	KF671408	NC_036991	NC_037084	NC_037157	EF118957
HM640561	KF671407	NC_036990	NC_036829	MG831872	EF118956
HM640558	KF671405	NC_036989	MG229069	MG831874	EF118955
HM640557	KF671404	NC_036987	MF460835	NC_037087	EF118954
HM640554	KF671403	NC_036986	MG020488	NC_037077	EF118953
AF485308	KF671402	NC_036985	MG138151	MG602009	EF118952
AF279795	KF671401	NC_036984	MF418659	MG386499	GQ924364
KT385648	KF671400	NC_036983	MF176947	MG252500	AY116487
NC_029485	KF671399	NC_036982	NC_035968	MF460835	AY041077
KT695605	KF671398	NC_036981	NC_014676	MF460834	KX078564
NC_028523	KF671397	NC_036980	KY977990	MF460833	KC776952
KT388109	KF671396	NC_036979	KX790360	MF460832	KC776951
KP121850	KF671395	NC_036978	NC_035834	MF460831	KC776950
KT722981	KF671394	NC_036977	KX871237	MF460830	AF529411
JX312195	KF671393	NC_036976	NC_035506	MF460829	KT385498
KM088015	KF671392	NC_036975	NC_035505	MF460828	GQ395411
KM088014	KF671391	NC_036974	KX377524	MF460827	KF861842
KM088013	KC704413	NC_036973	KX377523	MF460826	JX187709
NC_026779	KC704269	NC_036970	NC_030540	NC_036934	HM347745
NC_026776	KC704268	NC_036969	KY085907	MF460984	EU288497
KJ566307	KC704267	NC_036967	NC_033895	MF460983	EU288496
KJ524105	KC704266	NC_036966	LC057212	MF460981	FJ817565
KJ745768	KC704265	NC_036965	NC_033399	MF460978	FJ039346
KJ745767	KC704264	NC_036964	KP221925	MF460971	AF503720
KJ745766	KC704263	NC_036963	NC_031874	MF460980	EU044701
KJ745765	KC704262	NC_036962	KU958581	MF460975	HM067477
KJ745764	KC704261	NC_036961	KX028884	MF460972	FJ817555
KJ745763	KC704259	NC_036960	KJ953904	MF460970	FJ039284
KJ745762	KC704258	NC_036958	KJ625630	NC_036827	FJ039155
KJ745761	KC704257	NC_036941	JX088667	NC_036826	AY116486
KJ745760	KJ745888	NC_036940	JX088665	NC_036825	AF503729
KJ745759	KC237047	NC_036939	JX088662	NC_036824	AF327601
KJ745757	KC237046	NC_036936	HQ182440	NC_036823	AF164951
KJ745756	KC237045	NC_036935	HQ182433	NC_036822	AF164950
KJ745755	KC237044	NC_036932	HQ244500	NC_036821	KT825403
KJ745754	KC237043	NC_036930	AY522330	NC_036820	JN035538
KJ745751	KC237042	NC_036929	GU592208	NC_036819	JN035537
KJ745750	KC237041	MF095790	FJ445531	NC_036818	JN035536
KJ745749	KC237040	MG670111	FJ445530	NC_036817	JN035535
KJ745748	KC237039	KT705317	KU578274	NC_036815	JN035534
KJ745747	KC237038	MG010811	NC_030282	NC_036814	JN035533
KJ745746	KC237037	MF359248	KU900232	NC_036813	JN035532
KJ745745	KC237036	MF359247	NC_030212	NC_036816	JN035531
KJ745744	KM087913	NC_036336	NC_030195	MG383937	JN035530
KJ745743	KC704208	NC_036311	KU705476	NC_036716	JN035529
KJ745741	KC704207	NC_036307	KR259988	NC_036715	JN035528
KJ745740	KC704206	NC_036306	NC_029972	NC_036714	JN035527
KJ745739	KC704205	NC_036304	NC_029953	NC_036712	JN035523
KJ745736	KC704204	NC_036260	NC_029950	NC_036710	JN035522
KJ745734	KC704203	MG551543	NC_029949	NC_036709	JN035521
KJ745733	KM087919	KY628305	NC_029948	NC_036708	JN035520
KJ745732	KM087918	KY628304	KT373814	NC_036707	JN035519
KJ745729	KM087915	MF460984	KT312940	NC_036706	JN035518
KJ745728	KM087914	MF460983	KT312920	NC_036705	JN035517
KJ745727	KM087911	MF460982	KT312917	NC_036703	JN035516
KJ745726	KM087908	MF460981	KT312916	NC_036702	JN035515
KJ745725	KM087905	MF460979	KT312915	NC_036701	HM061103
KJ745724	KM087904	MF460978	KT148967	NC_036700	JX187705
KJ745723	KM087901	MF460977	NC_029749	NC_036698	HM347773
KJ745720	KM087898	MF460976	NC_029433	NC_036697	HM347748
KJ745719	KM087895	MF460974	KM365071	NC_036695	EU288533
KJ745718	KM087893	MF460971	NC_029243	NC_036694	EU288531
KJ745717	KC584966	MF460980	NC_029232	NC_036693	FJ039129
KJ745716	KX375111	MF460975	KU204904	NC_036692	AY422410
KJ745715	KX375110	MF460972	NC_028631	NC_036690	AF309837
KJ745714	KC704454	MF460970	NC_028591	NC_036688	AF164938
KJ745692	KC704453	KY817143	NC_028590	NC_036687	KC776953
KJ745689	KC704452	KY859413	NC_028589	NC_036685	KU508766
KJ745688	KC704451	MG594385	NC_028588	NC_036684	KT385577
KJ745686	KC704450	KP842721	KT894775	NC_036683	HM061117
KJ745682	KC704449	KP842720	KT894774	NC_036682	JX187708
KJ745680	KC704448	KP842719	KT894773	NC_036681	JX870551
KJ745676	KC704447	KP842718	KT894772	MF953592	JX870550
KJ745674	KC704412	KP842717	KP404629	MF066257	JX870549
KJ745672	KC704411	KP842716	KT204975	MF066256	JX870548
KJ745671	KC704410	KP842715	KP776980	MF066255	FJ562415
KJ745670	KC704409	KP842714	NC_027491	MF066254	FJ039330
KJ745668	KC704408	KP842713	NC_027490	MF066253	FJ039132
KJ745665	KC704407	KP842712	KP319245	MF066252	AF327576
KJ745662	KC704406	KP842711	KP319244	MF066251	AY757495
KJ745661	KC704202	KP842710	KP319243	MF066250	KJ667720
KJ745660	KC704201	KP842709	KP319241	MF066249	EF118965
KJ745658	FJ493300	KP842708	KP221713	MF066248	AY521340
KJ745657	KJ745793	KP842707	KP221712	MF066247	EU288454
KJ745656	KJ745792	KP842706	KP221711	MF066246	EU926692
KJ745655	KM087916	KP842705	KP221710	MF066245	DQ311847
NC_025333	KM087902	KP842704	KP221708	MF066244	AY422417
KM233640	KF465799	KP299293	KP221703	MF066243	AY344777
NC_024813	KF263930	KP299292	KP221701	KY432809	KT385551
KC238566	KJ477729	KM035764	KP221699	KY432808	KT385549
KC238565	KC584968	KX852399	KP221698	KY432807	KT385497
KC238564	HQ652867	KX852398	KP221695	KY432805	EU044693
KC238562	HQ652825	KX911972	KP221694	KY432803	EF118988
KC238561	HQ652824	KX911971	KP221692	KY432802	EF118987
KC238560	HQ652823	KY406784	KP221689	KY432801	EF118986
KC238558	HQ652816	KY406795	KP221688	KY432800	EF118972
KC238557	HQ652815	KY406788	KP221687	KY432799	EF118971
KC238556	MH234684	KY406762	NC_027227	KY432798	EF118970
KC238554	MH234683	KY406779	NC_027276	KY432797	EF118968
KC238553	MH234682	KY406749	KR347117	KY432795	EF118967
KC238552	MH234681	KY406787	NC_026775	KY432794	EF118966
KC238551	MH234680	KY406763	NC_026772	KY432793	EF118964
KC238550	MH234679	KY406794	KJ524104	KY432792	EF118951
KC238549	MH234678	KY406755	KJ501998	KY432790	EF118950
KC238548	MH234677	KY406758	NC_025655	KY432789	EF118949
KC238547	MF143781	KY406780	NC_024544	KY432787	EF118948
KC238545	KJ745800	MF947710	KF753635	KY432786	DQ091444
KC238544	KJ477786	MF947709	HF586694	KY432785	HM347766
KC238543	KJ477785	MF947708	NC_022417	KY432784	HM347763
KC238542	KJ477784	MG052616	KF285453	KY432782	AY622736
KC238541	KJ477783	MG052615	NC_020367	KY432780	AY622735
KC238540	KJ477782	MG052614	NC_020364	KY432779	HQ661111
KC238539	KJ477772	MG052611	NC_020098	KY432777	FJ817568
KC238538	KJ477770	MG052610	NC_017602	KY432813	EU326047
KC238537	KJ477769	MG052609	NC_013991	KY432812	AY422441
KC238536	KJ477768	MG052608	JF274081	KY432811	AY422440
KC238535	KJ477767	MG052607	FJ212316	KY432810	AY422439
KC238534	KJ477766	MG052606	JQ228389	NC_036502	AY422438
KC238531	KJ477765	MG052605	JQ228387	NC_036384	AY422411
KC238527	KJ477764	MG052604	JQ228386	MG008315	AY422390
KC238526	KJ477763	MG052603	JQ228385	MF401453	AF309850
KC238525	KJ477762	MG052602	JQ228384	MF401452	EF673725
KC238524	KJ477761	MG052601	JQ228383	MF401451	EF673724
KC238522	KJ477760	MG052600	JQ228382	MF401450	EF673723
KC238521	KJ477759	MG052599	JQ228381	MF594682	EF673722
KC238520	KJ477757	MG052598	JQ228380	NC_036130	EF673721
KC238519	KJ477756	MG052597	JQ228379	NC_036129	EF673720
KC238518	KJ477755	MG052596	GU811709	NC_036128	EF673718
KC238517	KJ477754	KU764767	FJ445529	NC_036127	EF673717
KC238516	KJ477753	KP117027	AF190445	NC_036126	EF673715
KC238514	KJ477752	KP117026	AF190440	NC_036125	EF673714
KC238513	KJ477751	KP117025	AJ419768	NC_036124	EF673713
KC238512	KJ477750	KP117024	NC_029398	NC_036123	AF327575
KC238511	KJ477749	KP117023	KT027377	NC_036122	AF327572
KC238509	KJ477748	KP117022	NC_037077	NC_036121	AF208895
KC238508	KJ477747	KP117021	NC_036710	NC_036120	KT385555
KC238506	KJ477746	KP117020	KY432803	NC_036119	KT385554
KC238505	KJ477745	NC_036837	NC_036014	NC_036118	KT385553
KC238503	KJ477744	NC_036836	MF370229	NC_036117	KT385509
KC238502	KJ477743	NC_036835	NC_034806	NC_036116	KT385507
KC238501	KJ477742	NC_036834	NC_034660	NC_036115	KJ733679
KC238499	KJ477741	NC_036833	NC_034652	NC_036114	KM283601
KC238497	KJ477739	NC_036832	KY369757	NC_036113	JX187686
KC238495	KJ477738	NC_036831	KX109946	NC_036112	JX187683
KC238494	KJ477737	NC_036828	KX109945	MF964221	EF118992
KC238493	KJ477736	NC_036827	NC_034367	MF563384	EF118985
KC238492	KJ477735	NC_036826	KX752081	MF563383	JX124468
KC238491	KJ477734	NC_036825	KX886357	MF563381	HQ393748
KC238490	KJ477733	NC_036824	KX902234	MF563380	FJ039229
KC238488	KJ477732	NC_036823	NC_031852	MF563379	FJ039121
KC238487	KJ477731	NC_036822	KX657870	MF563378	EU361790
KC238486	KJ477730	NC_036821	KU303623	MF563377	AY422413
KC238485	KJ477728	NC_036820	LT161949	MF563376	KU298630
KC238484	KJ477727	NC_036819	NC_029414	MF563375	KU298629
KC238483	KJ477726	NC_036818	KT168386	MF563374	KU298627
KC238482	KJ477725	NC_036817	NC_027262	MF563373	KU298626
KC238481	KJ477724	NC_036815	KR233163	MF563372	KU298625
KC238480	KJ477723	NC_036814	JQ273926	MF563371	KU298623
KC238479	KJ477721	NC_036813	NC_009265	MF563370	KU508771
KC238478	KJ477720	NC_036811	JQ512624	MF563369	KU508770
KC238477	KJ477719	NC_036830	JQ512623	MF563368	KU508769
KC238476	KJ477718	NC_036816	JQ512622	MF563367	KT385560
KC238475	KJ477717	NC_036812	AP009366	MF563366	AF365196
KC238474	KJ477716	KY705084	AF299093	MF563365	KJ733659
KF673846	KJ477715	MG011706	JN987065	LN896360	KJ733655
KF673835	KJ477714	MF496038	KY412464	LN896359	JX456366
KF728080	KJ477713	NC_024764	KY412463	LN896358	JX456365
KF728079	KJ477712	MF990568	MG019394	MF170217	JX456362
HF586694	MF143776	MF990567	MG019393	KY610124	JX456356
KF852710	MF143644	MF990566	NC_038222	KY610123	JX456355
KF852689	KM087912	MF990565	NC_038229	NC_035753	KC479313
KF852686	KM087899	MF990564	NC_030067	NC_035752	JX644796
KC822985	KM087897	MF990563	KR232942	NC_035751	HQ393740
KC822984	KJ477780	MF990561	MF511049	NC_035750	DQ311928
KC822983	KJ477779	MG269834	NC_037473	NC_035535	AJ295817
KC822982	KJ477778	MG000589	NC_037389	NC_035534	KU298636
AY596639	KJ477777	KT692644	MG966529	NC_035533	KU298635
JQ044727	KJ477776	MF975369	MH031787	NC_035530	KU298634
JQ044726	KJ477775	MF990291	NC_037948	NC_035528	KU298633
JX903637	KJ477774	MF990290	NC_037884	NC_035527	KU298632
JX903630	KJ477773	MG255768	NC_037883	NC_035526	KU298631
JX903617	KJ477771	MG255767	NC_037840	NC_035524	KU298628
JX903610	KU932883	MG255766	NC_037758	NC_035523	KU298624
JX903600	KU932882	MG255765	NC_037711	NC_035521	KT385545
JX903599	KU932881	MG255764	NC_037694	NC_035519	KR869863
JX903573	KU932880	MG255763	MF358692	NC_035518	KC479312
JX903572	KU932879	MG255762	MF766010	NC_035517	KC479232
JX903570	KU932878	MG255760	KX352468	NC_035492	JX644806
JX903566	KU932877	MG255759	KX352467	NC_035532	AB643657
JX903562	KU932875	MG255758	KX352466	NC_035531	FJ039108
JX903560	KU932873	MG255756	MH191391	NC_035525	EU918738
JX903555	KU932872	MG255755	MH191390	NC_035522	DQ311864
JX903553	KU932871	MG255753	MH191386	NC_035520	DQ311842
JX903536	KU932870	MG255752	MG599732	KY931668	DQ311841
NC_020431	KU932868	MF957201	MG581403	KY931667	AY422414
JQ276424	KU932864	KY562596	NC_037494	LN869230	AY064304
JQ276423	KU932863	KY562594	MG569974	LN869229	AY015423
JQ276421	KU932860	KY562593	MG457805	LN869228	AF164930
JQ276420	KU932858	KY562592	NC_037243	LN869227	KC776949
JQ276419	KU932855	KY562591	NC_037231	LN869226	KC776948
JQ276397	KU932853	KY562588	NC_037191	LN869225	KC776947
JQ276394	KU932852	KY562587	NC_037145	LN869224	KT385569
JQ276391	KU932849	KY562585	MG386401	LN869223	KJ733673
JQ276384	KU932847	KY562584	MG356709	LN869222	JX275945
AF276313	KU932845	KY562583	NC_036506	LN869221	AY265769
JX464610	KU932844	KY562582	MG383644	LN869220	FJ817583
JX464595	KU932843	KY562581	MG334121	LN869219	FJ817567
JX464591	KU932842	KY562580	MG252374	LN869218	FJ942957
JX464578	KU932838	MF926268	KX638480	LN869217	FJ039131
JX464575	KU932837	MF926267	MF460834	LN869216	EF674243
JX464574	KU932835	MF983795	MF460833	LN869215	AF309851
JX464573	KU932834	KM459003	MF460827	MF035997	AF327596
JX464572	KU932833	KY511612	NC_037023	MF035996	AF327586
JX464571	KU932831	KY511611	NC_036991	MF035995	AF446958
JX464566	KU932830	MF787253	NC_036978	MF035994	AB818888
JX464561	KU932829	MG656407	NC_036970	MF035993	AB818887
NC_009618	KU932828	MG596347	NC_036969	MF035992	AB818886
AP009339	KU932827	MF593893	NC_036960	MF035991	JN982466
JQ435536	KU932826	MG020488	NC_036941	MF035990	AY285701
JQ435519	KU932825	MF991963	NC_036936	MF035989	EU288473
HM011047	KU932824	KY434195	NC_036930	MF035988	EU191006
HM011045	KU932823	KY434194	NC_036929	MF035987	FJ817581
HM011044	KU932822	KY434193	MF359247	MF035986	EF466356
HM011043	KU932821	MG517444	KX852399	MF035985	FJ039275
HM011040	KU932820	MG585274	KX852398	MF035984	FJ039233
HM011039	KU932819	LT558636	KX911972	MF035982	DQ311960
HM011038	KU932818	LT558634	KX911971	MF035981	AY769157
HM011037	KU932817	LT558633	NC_036808	MF035980	AF309838
HM011035	KU932816	LT558632	KY705084	MF035979	AB168042
HM011031	KU932815	LT558630	MF975369	MF035978	AF208944
HM011030	KU932814	LT558629	MF957201	MF035977	AY757480
HM011029	KU932813	LT558628	KY562588	MF035976	KT385547
HM011028	KU932812	LT558624	KY562587	MF035975	KT385520
HM011027	KU932811	LT558622	MF926267	MF035973	GQ395404
HM011026	KU932810	LT558621	MF787253	MF035972	GQ395397
HM011025	KU932809	LT558620	MF593893	MF035971	KF294042
HM011024	KU932808	LT558619	NC_036723	MF035970	JX187673
HM011023	KU932807	LT558611	KY312849	MF035969	EU288448
HM011022	KU932806	LT558610	NC_036505	MF035968	EU288425
HM011021	KU932805	LT558606	MF991116	MF035967	GQ305400
HM011020	KU932804	LT558604	MF991115	MF035966	EU191014
HM011019	KU932803	LT558600	NC_036370	KX229727	FJ039304
HM011017	KU932802	LT558596	NC_036359	NC_030596	FJ039293
HM011016	KU932801	LT558593	NC_036358	KY707773	DQ311691
HM011015	KU932800	LT558590	NC_036357	KY707772	AF267016
HM011013	KU932799	LT558589	MF135621	KY707771	KT385567
AB089640	KU932798	LT558587	MF155666	KY707770	KT385519
AB089623	KU932797	LT558584	MF155665	KY707769	GQ395405
AB089621	KU932796	LT222230	MF155664	KY707767	KJ733643
AB088783	KU932795	NC_036764	AB084768	NC_035224	HM067487
AB040207	KU932794	NC_036762	AB084767	KY024482	JN035526
AB029801	KU932793	NC_036761	AB084766	LN849914	JN035525
AB029799	KU932792	NC_036759	NC_036040	LN849913	JN035524
AB029790	KU932791	NC_036758	NC_036000	LN849912	EU288440
AB029789	KU932790	NC_036757	NC_035975	NC_035051	EU191021
AB029788	KU932789	NC_036756	NC_035974	NC_035049	DQ194991
AB029785	KU932788	NC_036755	KX641589	NC_035047	FJ039314
AB029780	KU932787	NC_036754	KX822778	NC_035046	FJ039276
AB029778	KU932786	NC_036753	MF536695	NC_035045	DQ311914
AB029774	KU932785	NC_036752	MF536694	NC_035043	DQ311854
AB029772	KU932784	NC_036751	NC_035880	NC_035042	X75709
AB029771	KU932783	NC_036744	NC_035802	NC_035041	MF314952
AB029770	KU932782	NC_036743	MF405921	NC_035040	EU191015
AB029768	KU932781	NC_036742	NC_035729	NC_035039	EU191012
AB029766	KU932780	NC_036736	NC_035727	NC_035038	EU191011
AB029762	KU932779	NC_036735	NC_035624	NC_035037	FJ817560
AB029761	KC704306	NC_036734	KT833081	NC_035036	DQ311927
AB029760	KM087917	NC_036733	KX352464	NC_035035	DQ311846
AB076235	KM087910	NC_036723	KY931669	NC_035034	AY422453
AB076231	KM087906	NC_036718	KY931668	NC_035033	AF503721
AB217767	KM087900	NC_036716	KY931667	NC_035032	AF446962
NC_035379	KM087894	NC_036715	KY931666	NC_035028	JX187690
MF061201	EU531721	NC_036714	KY931665	NC_035025	JX187679
NC_034931	EU531720	NC_036713	KY931664	NC_035024	JX187678
KY436366	EU531719	NC_036712	KY931663	NC_035023	JX644801
KY085913	MF143782	NC_036711	KY931662	NC_035022	JX644800
NC_030713	KJ745799	NC_036710	KY931661	NC_035021	JX275896
KM233639	KJ745798	NC_036709	MF346535	NC_035020	FJ942964
KF709391	HQ600159	NC_036708	MF357889	NC_035019	FJ942960
KC510986	FJ766191	NC_036707	NC_035413	NC_035017	FJ942901
KC510979	HQ652839	NC_036706	KX868670	NC_035016	FJ942895
HQ438201	KC704309	NC_036705	NC_035006	NC_035015	FJ039324
KU551272	KC704308	NC_036704	NC_034910	NC_035013	FJ039230
NC_025305	MG947148	NC_036703	KY476637	NC_035012	DQ311848
NC_023102	KC704307	NC_036702	KY476636	NC_035010	AY422448
AJ511411	KC704305	NC_036701	KY476635	NC_035009	AF148757
AJ511391	KM087909	NC_036700	NC_034803	NC_035069	AB433191
AB847889	KM087896	NC_036699	NC_034743	NC_035050	AB433190
AB847884	MG947077	NC_036698	NC_034742	NC_035048	AB433188
AB847883	KC704299	NC_036697	KY628420	NC_035044	EU044704
AB847880	KC704298	NC_036696	KY174338	NC_035030	KR869862
AB847876	MH267334	NC_036695	KY419136	NC_035029	GQ395392
AB847867	MH267333	NC_036694	KY419135	NC_035027	AB817695
AB847863	MH267332	NC_036693	KY419134	NC_035018	JX187702
AB847860	MH267331	NC_036692	KY419133	NC_035014	JN881727
AB847855	MH267330	NC_036691	KY363223	NC_035011	JN881726
AB847845	MH267329	NC_036690	KY363222	NC_030500	JN881725
AB847841	MH267328	NC_036689	KY363221	NC_030493	JN881724
AB847837	KC704322	NC_036688	KY363220	NC_030489	AY285683
AB847834	KC704321	NC_036687	KY363219	NC_030486	FJ942943
AB847832	KC704316	NC_036686	KY363218	NC_034680	FJ942942
AB847828	KC704315	NC_036685	KY363217	KR476379	FJ039221
AB847827	KC704314	NC_036684	KY363216	KY596185	FJ039147
AB847824	KC704313	NC_036683	KY034454	KY596184	FJ039142
AB847823	KC704312	NC_036682	KY034453	KY596183	FJ039139
AB847821	KC704311	NC_036681	KY860693	KY596182	EU918743
AB847816	KC704310	NC_036677	NC_034315	KY596181	EU918742
AB847805	MF543658	NC_036661	KY117036	KY596180	EU918741
AB847803	MF543657	NC_036660	KY246947	KY596179	EU918740
AB847784	MF543656	NC_036658	KX703001	KY596178	EU918739
AB847782	MF543655	MF850254	KU729879	KY596177	DQ311961
AB847780	MH267341	MG138151	NC_033979	KY596176	DQ311959
AB847777	MH267340	MG458703	NC_033899	KY596175	DQ311916
AB847775	MH267339	MG458702	NC_033894	KY596174	DQ311915
AB847771	MH267338	MF953592	NC_033893	KY596173	AB433194
AB847767	MH267337	MF066257	NC_033892	KY596172	AB433193
AB847766	MH267336	MF066256	NC_033978	KY596171	AB433192
AB847759	MH267335	MF066255	KY416513	KY596170	AF309845
AB847756	KX375112	MF066254	KX703002	KY596169	AB168011
AB847755	KJ745864	MF066253	KY430693	KY596168	LC363580
AB847747	KJ745863	MF066252	KY430692	KY596167	KJ667712
AB847744	KJ745801	MF066251	KY430691	KY596166	HM067462
AB847742	MH267327	MF066250	KY430690	KY596165	JX275895
AB847736	MH267326	MF066249	KY430689	KY596164	AY285681
AB847735	KX375114	MF066248	KY430688	KY596163	FJ039335
AB847730	KX375113	MF066247	KY430687	KY596162	DQ311845
AB847714	KC704446	MF066246	KY430686	KY596161	AY144066
AB847713	KC704445	MF066245	KY430685	KY596160	AY144065
AB847712	KC704444	MF066244	KY430684	KY596159	AY142734
AB847711	KC704443	MF066243	KY430683	KY596158	AB433189
AB847701	KC704442	MF795140	NC_033503	KY596157	KT385565
AB847680	KC704441	MF795085	KX671977	KY596156	KT385513
NC_037716	KC704440	MG182422	KX671976	KY596155	KT385506
KY996494	KC704439	MG019037	KX671975	KY596154	EU044705
NC_037438	KC704438	MF818319	NC_033409	KY596153	AF446964
MG925365	KC704437	MG022622	KX792933	KY596152	HM067481
NC_036037	KC704436	KX342847	KT963008	KY596151	HM347769
KY020682	KC704435	KY100266	NC_032721	KY596150	EU288431
KY020681	KC704434	KY100269	NC_032720	KY596148	FJ817582
KY020680	KC704433	KY100268	NC_032719	KY596147	FJ942900
KU238086	KC704432	KY100267	NC_032718	KY596146	FJ039261
KR476377	KC704431	KY100265	KX695124	KY596145	FJ039110
NC_033895	KC704430	KY100263	KT793041	KY596144	DQ311904
NC_030631	KC704429	KY352315	KY244086	KY596142	DQ311903
LC057212	KC704428	KY312849	KY244085	KY596141	DQ311855
KX249808	KC704427	KX781246	KY244084	KY596140	DQ311724
NC_031413	KC704426	KX631429	KY244083	KY596139	AY142741
KX713899	KC704425	KY432809	KY244082	KY596138	FM160488
EU687738	KC704424	KY432808	KY014105	KY596137	FM160483
EU687733	KC704423	KY432807	NC_032008	KY596136	MF893217
EU687732	KC704422	KY432806	NC_031429	KY596135	MF893216
EU687726	KC704421	KY432805	NC_031373	KY596134	MF893215
EU687724	KC704420	KY432804	NC_031357	KY596133	MF893214
EU687723	KC704419	KY432803	NC_031356	KY596132	MF893213
EU687719	KC704418	KY432802	KX672004	KY596131	MF893212
EU687716	KC704417	KY432801	KX424843	KY596130	MF893211
EU687715	KC704415	KY432800	KU240010	KY596129	MF893210
EU123650	KC704414	KY432799	KU240009	KY596128	MF893209
EU123649	KC704301	KY432798	KU240008	KY596127	MF893208
EU123648	KC704300	KY432797	KU240007	KY596126	MF893207
AY968671	KJ745900	KY432796	KT963087	KY596125	MF893206
AY968668	KJ745899	KY432795	KP299291	KY596124	KT385570
AY968667	KJ745898	KY432794	KF709391	KY596123	KT385568
AY968666	KJ745897	KY432793	JX970937	KY596122	KT385566
AY840174	KJ745895	KY432792	HQ182450	KY596121	KT385564
AF143440	KJ745894	KY432791	HQ182448	KY596120	KT385563
AF143432	KJ745893	KY432790	HQ182444	KY596119	KT385558
HM640660	KJ745892	KY432789	HQ182442	KY596118	KT385556
HM640653	KJ745877	KY432788	HQ182421	KY596117	KT385512
HM640588	KJ745875	KY432787	HQ182416	NC_034765	KT385510
HM640587	KJ745874	KY432786	DQ119058	NC_034761	KF661496
GQ917045	KJ745873	KY432785	PTCCPRBCL	NC_034760	HM067495
AF295027	KJ745872	KY432784	GU817780	NC_034759	KF294037
EF380353	KJ745871	KY432783	GU817767	NC_034758	DQ890496
AF280995	KJ745870	KY432782	GU817764	NC_034802	DQ890494
LC095867	KJ745869	KY432781	GU817762	NC_034791	DQ890487
HG915879	KJ745868	KY432780	GU817756	NC_034766	DQ890469
HG915878	KJ745867	KY432779	AF299090	NC_034764	AY869894
HG915871	KJ745866	KY432778	KU204775	NC_034763	DQ311883
HG915868	KJ745865	KY432777	KU304073	NC_034762	FM160431
HG915867	KJ745862	KY432813	KU900231	NC_034747	KT825362
HG915851	KJ745861	KY432812	NC_030194	NC_034652	KT385562
KT385663	KJ745860	KY432811	KT870116	KX139746	GU354244
KT385662	KJ745859	KY432810	KR259987	KX229726	HQ393736
KT385661	KJ745858	KX622799	KJ468102	KX904877	AY622758
KT385660	KJ745857	KT734619	NC_029490	KX463053	AY622745
KT385656	KJ745856	KT734618	NC_028617	KF359922	GU816027
KT385655	KJ745855	KT719235	NC_028185	KF359921	GU816026
KT385654	KJ745854	KR230392	KT368151	KF359920	GU816025
KT385642	KJ745853	MF781071	KT178140	KF359919	FJ039337
KT385641	KJ745852	KY806281	NC_026577	KF359918	FJ039279
KT385640	KJ745851	KY806280	NC_024545	KF359917	FJ039177
KT385638	KJ745850	MG661263	KF753638	KF359916	DQ311882
KT385636	KJ745849	MF136516	NC_023102	KF359915	DQ311859
KT385635	KJ745848	MF136515	NC_023959	KF359914	DQ311824
KT385634	KJ745847	MF136514	KF990556	KF359913	JX187672
KT385633	KJ745846	MF136513	NC_023801	KF359912	JX187655
KT385632	KJ745845	MF136512	KJ001129	KF359911	JX570589
KT385631	KJ745844	MF136511	NC_020152	KF359910	JX275905
KT385630	KJ745841	MF136510	AM712908	KF359909	JF901571
KT385628	KJ745840	MF136509	AJ627251	KF359908	JF901570
KT385627	KJ745839	MF136506	AJ786659	KF359907	GU816028
KT385626	KJ745838	MF136507	AB125026	KF359906	EF428402
KT385625	KJ745837	MF136505	AB125024	KF359905	EF428385
KT385624	KJ745835	MF136504	GU817753	KF359904	EF428380
KT385623	KJ745834	MF136503	NC_030066	KF359903	DQ311900
KT385622	KJ745832	MF136502	KR232941	KF359902	DQ311899
KT385621	KJ745831	MF136501	NC_038062	KF359901	DQ311863
KT385612	KJ745830	MF136500	MH360736	KX109946	DQ311823
KT385611	KJ745829	MF136499	MG673937	KX109945	DQ311822
KT385610	KJ745828	MF136498	KY392764	NC_033980	FM160430
KT385607	KJ745827	MF136497	KY392763	NC_033862	LC363578
KT385606	KJ745826	MF136496	NC_036971	NC_033880	KT825341
KT385604	KJ745825	MF136495	NC_036968	NC_033879	KU356726
KT385603	KJ745824	KY379906	KY562589	NC_033863	AF446966
KT385602	KJ745823	MG599083	KY562586	NC_030631	KJ667710
KP121846	KJ745821	MG599082	NC_036236	NC_030630	AB817624
LK021931	KJ745820	MG564755	KY490694	KU666545	JX187671
LK021930	KJ745819	KZ503447	NC_036111	KU666544	JX187660
LK021927	KJ745818	LC348382	NC_036110	NC_031333	JX124448
LK021926	KJ745817	LC339502	LN877379	NC_024175	JQ905558
LK021924	KJ745816	LC337667	LN877378	KX663838	JQ905520
LK021923	KJ745815	LC333363	LN877377	KX663837	JQ905519
LK021921	KJ745814	MG525005	LN877376	KX663836	EU288428
LK021920	KJ745813	MG525004	NC_035233	KT983255	AF267006
LK021919	KJ745812	MG525002	KY912030	KT983256	MH065562
LK021913	KJ745811	MG525000	KY912022	KM282190	KX580264
LK021912	KJ745810	MG524998	KY636107	NC_032383	KT385514
LK021909	KJ745809	MG524991	KY636106	NC_032378	KT385511
LK021908	KJ745808	MG524990	KY646163	NC_032379	JX187704
LK021882	KJ745807	NC_036510	KY085909	KX870854	JX187695
LK021881	KJ745806	NC_036509	NC_034358	KX870853	JX187687
LK021880	KJ745805	NC_036504	KX886347	KX756178	JX187680
LK021879	KJ745804	NC_036490	NC_033412	KX756177	JX187662
HG915842	KJ745803	NC_036489	NC_033411	NC_032078	JX187659
NC_026773	KJ745788	NC_036487	KT898912	NC_032034	JX187657
KJ501999	KJ745787	NC_036505	KT898911	NC_032033	JX187651
NC_024544	KJ745786	NC_036485	AY100966	KU569967	JX187644
KF753635	KJ745783	NC_036373	HQ182438	KX833097	JX644787
KF673844	KJ745780	NC_036372	HQ182423	KX752090	JX275932
KF673843	KJ745779	NC_036384	EU189133	KX752089	JX124457
KF673841	KJ745777	NC_035842	AY936346	KX752088	JX124454
KF673824	KJ745774	NC_035842	AY836172	KX752087	JX124452
KF673823	KJ745771	NC_001319	AY601672	KX752086	JX124439
KF673822	KJ745769	MF521827	AY137437	KX752085	AY285699
KF673821	MH267342	LC332844	AY137436	KX752084	HM059914
KF673820	MH267316	KY241814	AY137422	KX752083	DQ890484
KF673819	MH267315	NC_036424	AY137421	KX765279	FJ039291
KF673818	MH267314	NC_036423	AY137420	KX765278	FJ039141
KF673813	MH267305	NC_036416	AY137419	KX249808	DQ311926
KF673812	MH267303	NC_036412	AY137418	KX756179	DQ311925
KF673809	MH267302	NC_036395	AY137417	LC049068	DQ311924
KF673805	MH267301	NC_036394	EF044213	NC_031299	AY769178
KF673804	MH267298	MF991116	KU303249	KX507245	AY769177
KF673802	MH267293	MF991115	NC_030053	NC_030777	AY769174
KF673801	MH267292	MF663009	KU500324	NC_030767	AY769173
KF673800	MH267291	KY427336	NC_029825	LC160131	AY769172
KF673798	MH267290	KY427336	NC_029824	LC160130	AY769170
KF673797	KJ745887	MF695711	NC_029823	KX372537	AY769169
KF673796	KJ745886	MF770705	NC_029822	FJ261955	AY769167
KF673792	KJ745885	MG252262	NC_029821	EU648963	AY769164
KF673791	KJ745884	KY427329	NC_029820	KP793062	AY769156
KF852713	KJ745879	KY427329	NC_029819	KJ871005	AY769155
KF852705	KJ745878	NC_036371	NC_029818	KJ871004	AY422452
KF852699	KJ745785	NC_036370	NC_029817	KJ871003	FM160437
KF852698	KJ745775	NC_036368	KU724141	KJ871002	FM160434
KF852696	KJ745770	NC_036367	KU724140	KJ871001	FM160429
KF852695	GQ274315	NC_036359	KU724139	KJ871000	KX652215
KF557920	MF543660	NC_036358	KU724138	KJ870999	KC776963
HQ720267	MF543659	NC_036357	KU724136	KJ870998	KC776962
HQ720266	KC704320	NC_036356	KU724134	KJ870997	KC776961
HQ720265	KC704319	NC_036356	KU724133	KJ870996	KC776960
JX903649	KC704318	NC_036355	KU724132	KJ870994	KC776959
JX903646	KC704317	NC_036350	KU724130	KJ870993	KC776958
NC_020319	MH267322	NC_036342	KM192096	KJ870991	KC776957
JN867588	MH267321	NC_036341	KT178135	KJ870990	AF365154
JQ276417	MH267320	KY120323	NC_027618	KJ870989	JX187714
JQ276406	EU827931	MF683841	KT164771	KJ870988	JX187710
NC_011942	MF143779	KT726909	KF242504	KJ522748	JX187682
NC_011930	MF143723	KT726908	KF242500	KJ513091	JX187650
NC_009601	KJ426726	KT726907	NC_009949	KJ513090	JX187647
AP010820	MF143763	MF678834	NC_009765	KJ490012	JX870591
AP009569	MF143739	KY609860	NC_008535	KJ496369	JX275947
JQ435554	MF143738	MF401453	AM711639	KF515509	JX275946
JQ435545	MF143735	MF401452	Z68852	KF646538	JX275934
JQ435533	MF143750	MF401451	NC_039162	JX088661	JX124456
JQ435527	FJ597311	MF401450	LC375846	HQ182882	JX124438
JQ435525	KR091431	MF621982	MF964219	HQ604047	HM347774
FN825724	KR091430	MF624726	NC_038193	AE009947	DQ890495
FN825723	KR091429	MF623173	MG752973	AY522329	DQ890493
FN825715	KR091428	NC_036300	MG752972	EU998746	DQ890466
FN825714	KR091427	KY427355	NC_030069	EU998745	DQ890451
FN825713	KR091426	KY427355	KR232944	EU998743	FJ039286
FN825709	KR091425	MF594682	NC_037838	EU998742	FJ039216
FN825708	KR091424	MF135621	NC_037984	EU998741	FJ039146
FN825707	KR091423	MF062434	NC_037913	HQ337797	AY142752
FN825706	KR091422	KX871231	NC_037912	HQ337796	FM160432
FN825705	KR091421	KX822787	NC_037911	HQ337795	AB168010
FN825703	KR091420	KM035851	NC_037748	HQ337794	AB168008
FN825701	KR091419	MF579702	NC_037699	HQ337793	AF311375
FN825700	KR091418	KY849971	MG704135	HQ154129	LC363577
AB029800	KR091417	KY849971	MG192309	GQ478183	KY490744
AJ579994	KR091416	KX364403	KX354691	GQ478181	KT825402
AJ579965	KR091415	KX364402	KX347245	GQ478180	KC776943
AB161020	KR091414	KX364202	MH270468	GQ478179	KC776941
AB017411	KR091413	MF155666	MH270467	GQ478178	KT385573
AB017408	KR091412	MF155665	MG973750	GQ478177	JX187689
AB017379	KR091411	MF155664	MG973749	FJ970916	JX187688
KY562635	KR091410	MF614917	MG973748	FJ899581	JX187677
KJ490011	KR091409	LC317045	MG973747	FJ899580	JX187676
KC118941	KR091408	LC317044	MG973746	FJ899577	JX187675
KC118940	KR091407	KY849819	MG973745	FJ899568	JX187674
KC118929	KR091403	NC_036236	MG590100	FJ899562	JX870592
KC118920	KR091402	NC_036223	NC_037517	FJ899559	JX870546
HQ180868	KR091401	NC_036222	MG710385	FJ899558	JX870541
KT176606	KR091400	NC_036221	MG574829	AY228468	JX870540
NC_027250	KR091399	LC199503	NC_037212	JX513426	JN052898
NC_024170	KR091398	LC199394	NC_037184	EF115542	JX570590
KP751906	KR091397	NC_036102	MG181954	NC_030625	JX124451
AY768779	KR091396	NC_035742	NC_037040	NC_030624	HQ393729
AF148677	KR091395	EU262889	NC_037039	NC_030623	EF466344
AF148675	KR091389	KY587457	NC_037038	NC_030622	FJ039323
AF148674	KR091388	KY073391	MF596485	NC_030621	FJ039158
AF148673	KR091387	KY073390	MF521633	NC_030620	FJ039140
AF148672	KR091386	KY996493	MF521632	NC_030619	FJ039111
AF148671	KR091382	KY996492	MF947710	NC_030618	AY769163
AF148669	KR091381	MF574684	MF947709	NC_030617	AY142738
AF148667	KR091380	KY273445	MF947708	NC_030616	AY142737
AF148666	KR091379	KY490694	NC_036712	NC_030615	AY142736
AF148665	KR091378	KX462131	NC_036698	NC_030614	AY142735
AF148664	KR091377	KX462130	NC_036660	NC_030613	AY142722
AF148663	KR091376	KX462129	KY432805	NC_030612	AY142718
AF148662	KR091375	NC_036154	KY432790	NC_030611	AF148732
AF148661	KR091374	NC_036153	KT734618	NC_030503	FM160494
AF148660	KR091373	NC_036152	NC_036414	NC_030502	FM160439
AF148659	KR091372	NC_036151	NC_036413	NC_030501	FM160426
AF148658	KJ426924	NC_036143	MF472013	NC_030499	AB168041
AF148657	KJ426923	MF480753	MF472012	NC_030498	AB168009
AF148656	MF143730	KY126307	MF472011	NC_030497	AB168007
AF148655	FJ597310	NC_036136	NC_036154	NC_030496	AY154475
AF148654	FJ597309	NC_036135	NC_035990	NC_030495	MF314951
AF148653	FJ597308	NC_036134	NC_035989	NC_030494	MF314849
AF148651	FJ597307	NC_036133	NC_035988	NC_030492	KT825387
AB847851	FJ597306	NC_036130	LN896357	NC_030491	KT825376
AB847850	FJ597305	NC_036129	LN896356	NC_030490	KT825373
AB847754	FJ597304	NC_036128	LN896355	NC_030488	KT825354
NC_037904	FJ597303	NC_036127	LT608222	NC_030487	LC087094
NC_037902	FJ597302	NC_036126	LT608220	KU569972	KU247532
NC_037852	FJ597301	NC_036125	LT608219	KU569968	KU356727
MG593053	FJ597300	NC_036124	KY940847	KR534325	KT385537
MG593051	FJ597299	NC_036123	KY940846	LC095867	KT385533
MG386251	FJ597297	NC_036122	KY940845	LC095866	KT385532
NC_037212	FJ597296	NC_036121	KY940844	KU291500	KT385531
AY323723	FJ597295	NC_036120	NC_035719	KU291499	KT385528
MG181954	FJ597290	NC_036119	NC_035592	KU291498	AF365025
NC_036661	FJ597288	NC_036118	NC_035591	KU291496	KJ667708
NC_036658	FJ597287	NC_036117	NC_035590	KU291495	KF553501
MF945540	FJ597286	NC_036116	NC_035589	KU291494	KC479258
MF945422	FJ597284	NC_036115	NC_035588	KU291493	JX870547
MF945419	FJ597283	NC_036114	NC_035570	KU291492	JX870545
KT734619	FJ597282	NC_036113	NC_035499	KU291491	JX870544
KT719235	FJ597281	NC_036112	KY856959	KU291490	JX870543
NC_035998	FJ597280	NC_036111	KY748302	KU291489	JX870542
NC_035997	FJ597279	NC_036110	KY748301	KU291488	AY622741
NC_035996	FJ597278	NC_036109	KY748300	KU291487	AY622739
NC_035972	FJ597277	NC_036105	KY748299	KU291486	FJ039235
NC_035969	FJ597276	NC_036099	KY748297	KU291485	FJ039119
NC_035896	FJ597275	NC_036098	KY748296	KU291483	EF195644
KX822776	FJ597274	NC_036097	KY792991	KU291482	AY769158
KX822775	FJ597273	NC_036096	NC_035140	KU291481	AY142723
KX822774	FJ597272	NC_036095	KX928992	KU291480	AF148719
KX790364	FJ597271	NC_036094	NC_030489	KU291479	AB488457
KX790361	FJ597270	NC_036094	NC_034364	KU291478	AY154476
KY991380	FJ597269	NC_036093	NC_034840	KU291477	AF327583
NC_035506	FJ597268	NC_036092	KY595463	KU291476	KT825396
NC_035505	FJ597266	NC_036091	KY595462	KU291475	JF980675
KX377524	FJ597265	NC_036090	KY595461	KU291474	JF980660
KX377523	FJ597264	NC_036089	KY595460	KU291473	JF980651
NC_015804	FJ597263	NC_036088	KY595459	KU291472	AF365083
NC_034777	FJ597262	NC_036088	KY595458	KU291471	AF365079
NC_034766	HQ600131	NC_036087	KY595457	KU291470	KJ667717
NC_034641	HQ600126	NC_036086	KY606171	KU291469	JX870590
KY364194	HQ600146	NC_036086	NC_034693	KU291468	JX870589
KF359922	HQ600140	NC_036085	NC_034801	KU291467	JX870588
AY525140	HQ600120	NC_036084	NC_034777	KU291466	JX870587
NC_018114	FJ766190	NC_036083	NC_034670	KU833246	JX870586
NC_032697	FJ597294	NC_036082	KU318111	KX255674	JX870585
KT950933	FJ597293	NC_036081	KY364194	KT992850	JX870584
KX931455	FJ597292	NC_036080	KY085900	NC_030377	JX870583
KX931454	FJ597291	NC_036079	KY596675	NC_030301	JX870582
KX931448	FJ597285	NC_036078	NC_034370	NC_030300	JX870581
KX024252	KT152199	NC_036077	KX354692	NC_030298	JX870580
KX024251	KF954534	NC_036076	KY009938	KR873424	JX870579
KX024250	HQ600110	NC_036075	KX886354	KR873423	JQ691518
KX024249	FJ766224	NC_036074	NC_033908	KR873422	JQ691515
KX024248	KP214336	NC_036073	NC_033864	KR873421	JN052905
JF972922	KP214329	NC_036072	KX592156	KR364803	JF934326
HM448948	KP214323	NC_036071	KU666546	KR364802	AY622755
HM448938	KP214322	NC_036069	NC_018114	KU705873	AY622753
HM448934	KP214311	NC_036061	NC_018112	KU179220	FJ039318
DQ069588	KP214305	NC_036040	NC_032714	KT373814	FJ039287
AY341090	KP214303	NC_036037	NC_032713	NC_029897	FJ039253
HM640645	KP214299	NC_036036	NC_032712	NC_029896	FJ039240
HM640633	KP214289	MF418659	NC_032711	NC_029895	EU326067
HM640630	KP214277	MF377623	NC_032710	NC_029894	AY943147
HM640616	KP214274	MF377622	NC_032709	NC_029893	AY769182
HM640615	KP214251	MF377620	NC_032707	NC_029892	AY769168
HM640605	KP214250	KY358226	NC_032706	NC_029891	FM160487
HM640604	KP214246	NC_003119	NC_032705	NC_029884	AF208896
HM640586	HQ600124	KR872391	NC_032704	NC_029881	D89712
FJ563834	HQ600122	NC_035878	NC_032703	NC_029847	LC363579
NC_030601	HQ600076	MF539928	NC_032702	NC_029827	KT825401
KM580687	HQ600068	MF539927	NC_032701	KU961864	KT825390
KM580684	HQ600067	MF061196	NC_032700	KU961859	KT825329
KX256287	FJ766206	LT934385	NC_032699	KT168397	JF980644
NC_029883	FJ766204	LT934382	NC_032698	KT168396	KT385530
NC_029882	FJ766201	LT934380	NC_032697	KT168395	AF365029
KU961863	FJ766200	LT934379	NC_032696	KT168394	JX870578
KU961862	JF500776	LT934378	KX931469	KT168393	JX870577
KT385596	JF500768	LT934376	KX931468	KT168392	JX870576
KT385595	JF500763	LT934375	KX931467	KT168391	JX870575
KT385594	JF500762	LT934374	KX931466	KP412541	JX870574
KT385593	KX909995	LT934372	KX931465	NC_029749	JX870573
NC_029470	KX909994	LT934371	KX931463	NC_029732	JX870572
NC_029469	KX909990	LT934363	KX931461	KU242342	JX870571
KR011055	KX909989	LT934243	KX931460	KU343177	JX870570
KR011054	KX909987	MF286764	KX931459	NC_029415	JX870569
NC_028524	KX909986	MF315089	KX931458	NC_029418	JX870568
KT722982	KX909985	MF315088	KX931457	NC_029417	JN052908
KC968976	KX909984	KY670737	KX931456	NC_029416	JN052900
NC_027262	KX909979	MF136487	KX931455	NC_029414	JN052899
KR233163	KX909978	MF136486	KX931454	NC_029412	JN052897
NC_026979	KX909975	MF374324	KX931453	NC_029411	JQ905553
LN828320	KX909972	KY769273	KX931452	NC_029401	JQ905517
KP765733	KX909965	MF176947	KX931451	KT289404	JQ905516
JN008264	KX909964	MF964221	KX931450	KM365071	HQ393730
HM596072	KX909959	MF563384	KX931449	HF543599	JF934379
NC_026212	KX909958	MF563383	KX931448	KP684145	FJ039342
KP119739	KX909955	MF563382	KX931447	KT168390	FJ039289
HG792583	KX909953	MF563381	AP017304	KT168389	FJ039157
HG792577	KX909950	MF563380	EU273602	KT168388	AY943146
HG792575	KX909949	MF563379	NC_031159	KT168387	AF239583
HG792574	KX909945	MF563378	KU230438	KT168386	AB070964
HG792572	HQ600112	MF563377	KM390021	KT168384	AB066497
HG792566	HQ600119	MF563376	KM390020	KT168383	KT825327
HG792565	HQ600117	MF563375	KM390019	NC_029232	JX187666
HG792564	FJ766218	MF563374	KM390017	NC_029221	JX870616
HG792563	FJ766216	MF563373	KM390015	KT161956	JX870615
AB610237	KM538879	MF563372	KM390013	NC_028721	JX870614
KF452465	JX502806	MF563371	KJ871000	NC_028720	JQ905559
KF452389	HQ600107	MF563370	KF601575	NC_028719	JF410020
NC_021440	FJ766223	MF563369	KF601573	KU214867	JF934378
JX903615	KJ426736	MF563368	KF601569	NC_028631	EU326081
JX903606	KJ426735	MF563367	KF601568	NC_028531	EF156029
JX903595	HQ600157	MF563366	KF482381	KR822688	EF156015
JX903580	FJ766197	MF563365	HQ182437	KR822687	AY144067
JX903578	KJ426725	MF193597	HQ182415	KR822686	AF239584
KC427273	HQ600158	LC325203	JF317355	KR822685	FM160490
AB646508	HQ600144	LC322424	JF317354	KR822684	FM160479
AB646506	HQ600116	LC320670	EU384969	NC_026302	FM160450
AB646505	HQ600115	LC318487	EU118126	NC_028421	AF309842
AB646504	HQ600094	LC318124	AY881424	KP099650	MF314953
JQ276415	HQ600085	LC317004	AY881463	KT740995	MF314950
JQ276409	HQ600077	NC_035957	AY881429	KP966117	MF314949
JQ276407	HQ600064	NC_036021	AY881402	KP966116	MF314948
JQ276404	HQ600063	NC_036019	TIACPRBCL	KP966115	MF314947
JQ276402	FJ766236	NC_036017	MOLCPRBCL	KP966114	MF314946
JQ276399	FJ766235	NC_036009	MIJCPRBCL	KF241981	MF314945
JQ276386	FJ766234	NC_036003	BSECPRBCL	KF241980	MF314944
HE585285	FJ766231	NC_036002	GU067589	NC_028328	MF314943
AF478863	FJ766220	NC_036001	GU067588	KR873010	MF314942
AF478862	FJ766212	NC_036000	GU067587	KT428378	MF314941
HE588127	FJ766210	NC_035999	GU067586	KT428377	MF314940
HE588126	FJ766193	NC_035998	GU067585	NC_028075	MF314939
JN854167	HQ600121	NC_035997	GU067583	NC_027955	MF314938
JQ341327	HQ600102	NC_035996	GU067582	NC_027952	MF314937
JF746994	HQ600101	NC_035995	GU067581	NC_027951	MF314936
JQ435559	HQ600100	NC_035990	GU067578	KT289403	MF314935
AB537383	HQ600097	NC_035989	GU067577	KT289405	MF314934
AB040204	HQ600096	NC_035988	GU067576	KP176438	MF314933
AB029805	HQ600092	NC_035975	GU067575	KM881643	MF314932
AB029804	HQ600088	NC_035974	GU067573	KM881642	MF314931
AB040180	HQ600083	NC_035973	GU067572	KM881641	MF314930
AB049217	HQ600081	NC_035972	GU067571	KM881640	MF314929
LN896356	HQ600079	NC_035971	GU067570	KM881639	MF314928
LN896355	HQ600078	NC_035970	GU067569	KM881638	MF314927
NC_034688	HQ600074	NC_035969	GU067566	KM881637	MF314926
KY085895	HQ600072	NC_035968	GU067565	KM881636	MF314925
HQ180878	HQ600071	NC_035967	GU592211	KM881635	MF314924
HQ180853	HQ600070	NC_035966	GU907100	NC_027824	MF314923
DQ450866	HQ600069	NC_035965	GQ324949	KT281157	MF314922
DQ450864	HQ600066	NC_035961	FJ445516	KT281156	MF314921
NC_029960	HQ600062	NC_035960	AY012488	KT281155	MF314920
KT312927	HQ600061	NC_035959	AY012469	KT281154	MF314919
MF945527	HQ600060	NC_013707	AY012461	KT281153	MF314917
EU301536	HQ600059	NC_014676	AY012460	KT281152	MF314916
AY121746	HQ600057	LN896360	AY012459	KT281151	MF314915
KP121849	FJ766232	LN896359	AY012456	KT281150	MF314913
FJ908265	FJ766230	LN896358	NC_030624	KT281149	MF314912
MG752973	FJ766228	LN896357	NC_030617	KT281148	MF314910
MG752972	FJ766226	LN896356	NC_030495	KT281147	MF314909
AY323722	FJ766222	LN896355	KU304304	KT281146	MF314908
MG925367	FJ766217	MF156140	KU304150	KT281145	MF314907
NC_036809	FJ766214	MF170217	KU303920	KR078265	MF314906
MF945488	FJ766213	MF155892	KU303845	KJ819550	MF314905
MF945460	FJ766211	MF770635	KU303770	KJ819549	MF314904
MF945451	FJ766209	MF770634	KU303698	KJ830774	MF314903
MF197310	FJ766208	MF770633	KU303172	KF356392	MF314902
KY239496	FJ766207	MF770632	KU303095	JN861110	MF314901
NC_036342	FJ766199	MF770631	KU302942	JN415114	MF314899
KY849819	FJ766196	MF770631	KU291498	JN415113	MF314897
MF421552	FJ766195	MF770630	KU291486	JN415112	MF314896
MF374688	KJ542612	MF770629	KU291478	HQ731441	MF314895
KY020685	KJ542611	MF770628	KU291470	HQ822121	MF314893
KY020678	JX502810	MF770626	NC_030319	NC_027676	MF314892
KY020677	HQ600091	MF770625	KU975374	KM088024	MF314890
KY020676	HQ600082	MF770623	KM822176	KM088023	MF314883
KY020675	HQ600073	MF770623	NC_029973	KM088022	MF314881
KY020674	HQ600065	MF770622	NC_029967	KM088021	MF314879
KY020673	FJ766229	MF770621	NC_029965	KM088017	MF314875
KY020672	FJ766227	MF770621	NC_029964	KM088016	MF314874
KY020671	FJ766219	MF770620	NC_029963	KM103382	MF314873
KY020670	HQ600103	MF770619	NC_029962	KM103381	MF314872
KY020669	HQ600084	MF770617	NC_029961	KM103380	MF314870
KY020668	KM538897	MF770615	NC_029960	KM103379	MF314867
KY020665	KM538882	MF770614	NC_029955	KM103378	MF314863
KY020664	FJ654344	MF770613	NC_029952	KM103377	MF314862
KY020663	KM538900	MF770612	NC_029937	KM103375	MF314861
KY020662	KM538877	MF770611	NC_028148	KM103374	MF314860
KY020658	KM538869	MF770610	NC_028147	KM103373	MF314857
KY020657	KM538868	MF770609	NC_029895	KM103372	MF314856
KY020656	FJ654345	MF770608	NC_029894	KM103371	MF314852
KY020654	KP675863	MF770607	KT312941	KM103370	MF314851
KY020653	KP675862	MF770606	KT312935	KM103369	KU247539
KY020650	HQ600118	MF770604	KT312933	KM103368	KT385518
KY020647	FJ766198	MF770603	KT312932	KM103367	HM067472
KY020646	HQ600156	MF687003	KT312931	NC_025237	HM061109
KY020645	FJ766192	MF061174	KT312930	NC_025236	JX870567
KY020642	KT152192	KX641589	KT312929	NC_025235	JX870566
KY020641	KM538883	LN877379	KT312927	NC_025234	JX870565
KY020639	FJ654351	LN877378	KT312922	NC_025233	JX870564
KY020633	KT152195	LN877377	KT312919	NC_025232	JX870563
KY020632	HQ600139	LN877376	NC_029815	NC_025231	JX870562
KY020631	FJ766221	KY412195	KT376489	NC_025230	JX870561
KY020630	FJ654352	MF100928	KT168395	NC_025228	JX870560
KY020628	EU827930	KU238086	KT168394	NC_027650	JX870559
KX755403	EU827929	KU207098	KJ657732	NC_027491	JX870558
KX755398	EU827928	NC_035952	KT899952	NC_027490	JX870557
KX755396	EU827926	NC_035956	NC_029365	NC_027487	JX870556
KX432542	EU827925	NC_035955	NC_029049	NC_027481	JX870555
KX432541	HQ600138	NC_035950	KT886432	NC_027470	JX870554
LT600884	FJ011854	NC_035949	NC_028729	NC_027463	JX870553
LT600883	KY697825	NC_035948	KR967361	NC_027462	JX870552
LT600882	KY697816	NC_035947	KM032624	NC_027461	JN052904
LT600878	KC166610	NC_035896	KM032623	NC_027460	JN052896
LT600877	FJ654353	NC_035895	KT025763	KJ920235	JX644766
LT600876	MG947105	NC_035894	KT025762	KJ920233	JX644736
LT600875	EU827949	NC_035892	KT025761	KJ920232	JX570586
LT600874	JQ172907	NC_035891	KT025760	KJ920231	JX275904
LT600870	EU827948	NC_026685	KT025759	KJ920230	JX124443
NC_030712	EU827947	MF663760	KT025758	KJ920229	JQ905548
KX816357	KC704304	KY511610	KT025757	KJ920228	AY622740
KX816356	KC704303	MF663725	KT025756	KJ920227	HM488393
LT706754	KC704302	MF179496	KT025755	KJ920224	EU792454
NC_033520	KP675876	KX822778	KT025754	KM974753	FJ039336
KX784051	MG947199	KX822777	KT025753	KM974746	FJ039307
NC_028734	KP675875	KX822776	KT025752	KM974735	EF428388
LC148389	KP675872	KX822775	KT025751	KP319245	AF239585
NC_032083	KP675871	KX822774	KT025750	KP319244	KT825398
KP202881	KP675868	KX822773	KT025749	KP319243	KP851914
AP014923	KP675867	MF167465	KT025748	KP319241	KX387410
NC_030710	KP675866	MF167464	KT025747	KM881634	KX387409
NC_030708	KP675864	MF167463	KT025746	NC_027415	KX387408
NC_030705	KP675860	MF167462	KT025745	KP771703	KX387407
NC_030704	KP675858	MF167461	KT025744	NC_024731	KX387406
EU687536	MG947094	MF167460	KT025743	NC_027184	KT385544
EU687739	MF143639	MF167459	KT025742	NC_027147	KT385543
HQ452927	MF143635	MF167458	KT025741	NC_027146	KM462533
HQ452926	FJ493314	MF167457	KT025740	NC_024643	KJ667719
HQ452925	FJ493265	KY940847	KT025739	NC_024176	JX187692
HQ452923	KP675874	KY940846	KT025738	NC_024171	JX187642
HQ452918	KP675873	KY940845	KT025737	KJ916572	JX187641
HQ452916	KP675861	KY940844	KT025736	KJ825856	JX870613
JN106350	KP675859	KX790364	KT025735	NC_026991	JX870612
JN106349	KP675857	KX790363	KT025734	NC_026972	JX870611
JN106348	KF171162	KX790362	KT025733	NC_026971	JX870610
JN106347	JQ172908	KX790361	KT025732	NC_026970	JX870609
JN106345	HQ856112	KX790360	KT025731	NC_026969	JX870608
EU301537	JQ172906	LC228240	KT025730	NC_026968	JX870607
EU301533	JQ172905	LC213014	KT025729	NC_026967	JX870606
EU301530	JF500790	LC212965	KT025728	NC_026966	JX870605
EU244425	KF263935	LC210517	KT025727	NC_026965	JX870604
EU123676	KF171166	KY951993	KT025726	NC_026964	JX870603
EU123675	EU827902	MF536709	KT025725	NC_026962	KC178831
EU123671	EU827901	MF536708	KT025724	NC_026961	JN052895
EU123670	GU120320	MF536707	KT025723	NC_026960	JX644734
EU123669	KT152198	MF536706	KT025722	NC_026959	JX644733
EU123667	KT152196	MF536705	KT025721	NC_026958	AY265788
EU123666	KT152193	MF536704	KT025720	NC_026957	HQ393749
EU123665	KT152191	MF536703	KT025719	NC_001631	DQ194987
EU123664	EU827940	MF536702	KT025718	NC_026037	FJ942956
EU123663	EU827939	MF536701	KT025717	NC_023935	FJ039298
EU123662	MF143724	MF536700	KT025716	KC817463	AY124065
EU123661	MF143638	MF536699	KT025715	KJ000048	AY124064
EU123660	MF143636	MF536698	KT025714	KJ000047	AY124063
EU123654	EU827915	MF536697	KT025713	JX407108	AY124061
EU123653	EU827914	MF536696	KT025712	AB976560	FM160465
EU123646	EU827896	MF536695	KT025711	KF428978	AF175127
EU123645	KT152194	MF536694	KT025710	NC_023449	D89703
EU123643	KX277818	KY828469	KT025709	NC_023245	KT825393
EU123642	EU827919	KX852299	KT025708	NC_024724	LC087061
EU123641	EU827918	KU234277	KT025707	NC_024723	KX387412
EU123640	KF171165	NC_035882	KT025706	NC_024725	JF980664
EU123639	KF171164	NC_035880	KT025705	NC_024722	JF980653
EU123638	KF171163	NC_035875	KT025704	NC_024721	JF980646
EU123636	KF171161	NC_035873	KT025703	NC_024720	JF980642
EU123635	KF171160	NC_035872	KT025702	NC_024719	JF980641
EU123634	KF171159	NC_035865	KT025701	NC_024718	KU508755
EU123633	KF171158	NC_035865	KT025700	NC_024717	KT730716
EU123632	KF171156	NC_035864	KT025699	NC_024716	KT385576
EU123631	KF171153	NC_035864	KT025698	NC_024715	KT385575
EU123630	KU842449	NC_035863	KT025697	NC_024714	KT385541
EU123629	KU842448	NC_035863	KT025696	NC_024713	KJ667730
EU123628	HQ856107	NC_035862	KT025695	NC_024712	JN052916
EU123627	EU827922	NC_035862	KM016695	JX513425	AY622757
EU123621	EU827897	NC_035861	NC_028026	JX513424	AY622756
EU123620	KJ745889	NC_035861	KT261428	JX513423	AY285706
EU123619	KJ745883	NC_035860	KC968977	JX513422	HM059921
EU123618	KJ745882	NC_035860	KC543997	JX513421	FJ942958
EU123617	KJ745881	NC_035859	JN105690	JX513420	FJ039270
EU123614	KJ745880	NC_035859	JN105689	JX513419	FJ039214
EU123613	KJ426809	NC_035858	JN032131	JX513418	AY769159
EU016725	KJ426808	NC_035858	JN019793	JX513417	AY124069
EF525691	KJ426746	NC_035856	JN019792	JX513416	AY124068
AY557206	KJ426745	NC_035856	HQ325743	JX513415	AY124067
AY957587	AY211448	NC_035855	HQ325742	JX513414	AF208891
AY952414	KT152200	NC_035855	HQ325740	JX513413	MF314955
AY968670	KT152197	NC_035854	HM536959	NC_024668	KX584388
AY918833	HQ856108	NC_035854	DQ345959	KJ722536	KX387413
AY918831	HQ856103	NC_035853	NC_027681	NC_024608	KT730737
AY918830	HQ856102	NC_035850	NC_026787	KC534841	KT730732
AY918829	HQ856100	NC_035850	NC_026786	KC311467	KT730694
AY918828	HQ856099	NC_035849	NC_025238	NC_024106	KT385540
AY918827	HQ856098	NC_035849	KR270823	NC_024262	KT385538
AY918826	HQ856097	NC_035848	KT204681	NC_024165	KT385529
AY840178	HQ856096	NC_035848	KP462883	NC_022850	HM061121
AY840157	HQ856095	NC_035844	KP462882	NC_023260	HM061110
AY840155	HQ856094	NC_035844	NC_027442	NC_023934	JN052917
AY840141	HQ856093	NC_035843	NC_027441	KJ001642	HM347752
AY840140	MG947167	NC_035843	KJ920236	KC817462	AY622760
AY840139	MG947166	NC_035841	KJ676538	NC_023800	FJ039315
AY840138	MF143686	NC_035841	NC_027158	KF998272	AF503715
AY840136	MF143661	NC_035838	KM078035	KF240616	AB168012
AY840135	EU827941	NC_035838	NC_026968	NC_022958	AY154477
AY840134	EU827917	NC_035837	NC_026291	KF730315	AF265559
AY840133	EU827916	NC_035837	KM981744	KF562709	MF314914
AY840132	EU827892	NC_035836	NC_025659	NC_021439	MF314911
AY614022	EU827891	NC_035836	NC_025663	KC427272	KT825360
AY557204	FJ493289	NC_035835	NC_025664	JQ770264	KY682280
AY557202	KF171157	NC_035835	NC_025662	NC_020363	KY682279
AY557201	KF171154	NC_035834	NC_025660	NC_020341	KY682278
AY121744	KF171152	NC_035833	NC_023449	JX235347	KY682277
AY121734	KC146633	NC_035832	NC_023245	NC_017835	KY682276
AY121728	JX511984	NC_035831	NC_024728	NC_016927	KY682275
AY121727	FJ011853	NC_035830	KF769144	NC_016718	KY682274
AF052003	FJ011847	NC_035829	KF769143	NC_016699	KY682273
KU551271	EU827944	NC_035808	KC534841	NC_016677	KT634276
KU551269	EU827943	NC_035808	KC311467	NC_015990	KT634275
KU551267	EU827942	NC_035807	NC_022927	NC_015831	KT634274
KU551264	EU827936	NC_035807	KF454714	NC_015830	KT385548
KU551263	EU827935	NC_035802	NC_023356	NC_015826	KT385539
HM640650	EU827912	NC_035884	KF687222	NC_015820	KT385536
GU556928	EU827950	NC_035857	KF687193	NC_015817	KT385535
GU556927	EU827898	NC_035857	NC_023217	NC_015803	AF365027
GU556926	JX467620	NC_035852	NC_023216	NC_011159	KC854485
GU556925	GU818382	NC_035852	KC713823	NC_011158	HM061111
GU556924	EU827957	NC_035851	KC713822	NC_011156	JX644726
GU381779	EU827938	NC_035851	NC_023247	NC_011155	JX124464
GU381770	EU827937	NC_035847	KF437397	NC_011154	AY622763
GU381769	EU827905	NC_035847	KF242497	NC_013273	HM488394
GQ917035	DQ978635	NC_035846	KF242496	NC_013088	GQ118747
GQ917021	MF143717	NC_035846	KF242492	NC_006084	FJ039347
GU391424	MF143696	NC_035845	KF242487	NC_005973	FJ039344
GU117888	MF143690	NC_035845	KF242484	NC_005878	FJ039217
GQ324949	MF143669	NC_035840	KF242480	NC_004677	AY144053
FJ469850	KX277817	NC_035840	KF242476	NC_008602	AY144052
EF612588	EU827958	NC_035839	KF242475	NC_001666	AY144051
EF612582	EU827913	NC_035839	KF242474	NC_001320	AY144050
EF612581	JX187770	KT749898	KF242473	JN854212	AB168013
EF612575	KY215765	MF597719	NC_021372	JN854185	JF980685
EF612574	JX187773	MF583748	NC_016753	JN854182	AF365138
EF612573	JX187771	MF583747	JQ273935	JN854181	KJ667732
EF612572	MH713603	KX437773	JQ273920	JN854174	KJ667716
EF612561	MH713602	KX437771	JQ273917	JN854173	HM061098
EF612560	EU827904	KT348517	JQ273916	JN854172	KC178826
EF612556	EU424100	KT348516	JQ273913	JN854158	KC178825
EF612555	EU424099	KY284156	JQ273911	JN854157	JN052909
EF612553	EU424093	KY991380	JQ273905	JN854223	JX644794
EF612552	KU842438	MF577082	JQ273904	JN005833	JX644744
EF612550	KU842437	KT705316	JQ273899	JN005832	JX644743
EF612548	KU842436	KY001813	JQ273897	JN005831	JF934327
EF612542	KU842435	KY407562	JQ273893	AP006714	EU792464
EF612541	KU842434	KY407561	JQ273892	X15901	AB557688
EF612537	KU842433	KY407560	JQ273891	PINCPTRPG	FJ039247
EF612536	KU842432	KY407559	JQ273890	X86563	EF428393
DQ640429	KU842431	KY985269	JQ273889	AP006728	EF156049
DQ640428	KU842430	KY963969	JQ273888	MF495705	AY769162
DQ640416	EU827909	KY963968	NC_016712	MF417768	AY144054
DQ640413	EU827894	KY963967	NC_016711	MH612863	FJ784120
DQ640412	EU827893	KY610124	NC_016692	NC_037882	FJ784114
DQ640411	JX187848	KY610123	NC_016690	MH191389	FJ784113
DQ640410	JX187847	KT347148	NC_016670	NC_036691	FJ784111
DQ640407	JX187846	KY985237	NC_015204	KY432783	FJ784110
DQ640406	JX187836	MF621234	NC_014056	NC_036037	FJ784109
DQ640405	JX187823	MF156716	NC_007944	KU238086	EU792471
DQ640404	JX187795	MF405921	NC_010093	NC_035949	D89693
DQ640403	JX187794	NC_035778	NC_009808	NC_035948	LC363576
AF280994	EU424101	NC_035777	NC_008641	NC_035947	LC087107
KJ566306	EU424094	NC_035776	HQ901200	NC_026685	LC087106
KM580720	EU827911	NC_035775	HQ901199	KY963969	LC087100
KM580719	EU827910	NC_035774	HQ901198	KY963968	LC087097
KM580718	AY211449	NC_035773	HQ901197	KY963967	LC087095
KM580717	KJ477740	NC_035772	HQ901196	NC_035723	LC087092
KM580716	JX187774	NC_035771	HQ325745	NC_035529	LC087063
KM580715	EU827960	NC_035770	HQ325741	KY753133	LC087062
KM580714	EU827959	NC_035769	NC_018110	MF035983	KC776942
KM580713	EU827921	NC_035768	NC_018109	NC_030532	KC776940
KM580712	EU827920	NC_035767	JN019795	KX886355	KT385534
KM580711	KJ559426	NC_035766	JF746994	NC_033519	AF365241
KM580710	KU724302	NC_035765	JQ068978	NC_033518	JX187656
KM580709	KU724301	NC_035764	AP009123	NC_033517	KC178832
KM580708	FJ011852	NC_035763	X60663	NC_033516	JF319498
KM580703	FJ011849	NC_035762	AJ286559	NC_033514	JF319497
KM580702	JN647891	NC_035761	FJ788565	NC_033513	JF319496
KM580701	JN647889	NC_035760	AY012475	NC_033512	JF319495
KM580696	JN647876	NC_035753	NC_039133	NC_033511	JF319494
KM580695	JN647870	NC_035752	MF150041	NC_033515	GQ118727
KM580694	JN647844	NC_035751	NC_037458	NC_033399	FJ039144
KM580691	JN647842	NC_035750	KX545461	KX784050	EF428411
KM580685	GU216559	NC_035745	NC_037760	KX784049	EF428410
KM580683	AY211434	NC_035743	MF490441	KX784048	EF428408
NC_028209	JX187772	NC_035739	MG963230	KX784047	EF428405
NC_028147	JN647890	NC_035739	KY947352	KX784046	EF428401
NC_028149	JN647888	NC_035738	NC_037475	KX784045	EF428395
KP083048	JN647885	NC_035738	NC_037462	KX784044	EF428387
KP998778	JN647882	NC_035732	NC_037461	KX784043	EF428386
NC_029713	JN647881	NC_035727	NC_037460	KX784042	EF428384
NC_029712	JN647880	NC_035724	NC_037230	KX784041	EF428383
NC_029711	JN647878	NC_035723	NC_037229	KP221925	EF428381
KU179437	JN647877	NC_035719	NC_037228	KX118606	EF428379
KU179436	JN647875	NC_035718	NC_037227	NC_031198	EF428377
KU179435	JN647873	NC_035711	NC_037226	KM527892	EF428376
KU179434	JN647872	NC_035710	MG831877	EU922579	DQ311693
NC_029483	JN647871	NC_035709	MG831872	KF601568	AY769160
KT695602	JN647858	NC_035708	MG831880	KF601567	FJ621281
KM924467	JN647853	NC_035707	MG831876	FJ899561	FM160481
KM924466	JN647852	NC_035706	MG831874	FJ899555	D89688
KM924464	JN647846	NC_035704	MG831862	EU998740	KT825348
KM924463	JN647845	NC_035703	LC361351	FJ899564	KX652214
KM924460	JN647843	NC_035702	LC361350	FJ899563	GQ324443
KM924459	KF171155	NC_035701	LC361349	FJ899575	KX584390
KM924458	JN647886	NC_035700	MF460832	KT805945	KU753806
KM924457	JN647879	NC_035698	MF460831	KJ468103	KU508754
KM924456	JN647874	NC_035697	MF460830	NC_028439	KJ667711
KM924454	JN647859	NC_035696	MF460829	KT595228	HM067470
KM924453	GU120319	NC_035695	MF460828	NC_028053	KC854487
KM924450	AY211456	NC_035694	MF460826	NC_028052	KC854486
KM924449	JF500800	NC_035693	KU764768	NC_028051	HM061120
KM924448	JF500799	NC_035692	KU764767	KM459517	JQ798381
KM924447	JF500794	NC_035690	KX342847	KM459516	JQ798380
KM924446	JF500778	NC_035689	NC_036503	KM459515	JQ798333
NC_028525	JF500777	NC_035688	NC_036501	NC_027250	GQ118719
KT388108	KX277816	NC_035687	NC_036500	KP751906	FJ039213
KR260986	FJ011872	NC_035686	NC_036496	KJ916580	FJ039120
KP205432	FJ011871	NC_035681	NC_036494	KJ916578	EF428419
KM032625	JN647869	NC_035678	MG008316	KJ916576	EF428412
KM032623	JN647868	NC_035744	MG008314	NC_026776	EF428403
LN609767	JN647866	NC_035712	MG008313	KJ524105	EF428392
LN609766	GU109319	NC_035705	MG008309	NC_022927	EF156070
KT722983	KC146630	NC_035699	MG008307	NC_022926	EF156069
AB040197	KY099881	NC_035691	NC_036037	KC737429	EF156043
NC_027743	GU818381	MF276802	NC_036036	HF677508	EF156042
KR919606	FJ011865	MF362689	KR872391	NC_021440	EF156035
NC_027266	JX187797	KY908401	LT934385	KC427273	EF156034
KJ629247	JX187796	KY908400	LT934377	NC_011153	EF156030
KJ629244	AF524989	KY427359	LT934376	JN854216	EF156022
KJ629242	FJ011858	KY427359	LT934374	JN854206	EF156021
KJ629238	FJ011855	KY427358	LT934369	JN854198	AY144063
NC_026778	JX187779	KY427358	LT934364	JN854196	AB057535
NC_026772	JX187777	KY427357	LT934363	JN854187	D89715
KJ733617	JF500789	KY427357	LT934361	JN854171	D89698
KJ733611	JF500788	KY427356	KY769273	JN854225	D89695
KJ733608	JF500787	KY427356	KU238086	JN854218	LC087084
KJ733595	FJ011862	KY427354	KU207098	NC_039133	LC087078
KJ733593	KR134862	KY427354	KX681673	NC_038125	LC087066
KJ733592	KR134861	KY427353	KX681672	MF150041	JF980659
KJ733590	KR134860	KY427353	KX681671	NC_037459	JF980639
KJ733587	KR134858	KY427352	KX681670	NC_037458	JF980638
KJ733575	KC784630	KY427352	KX681669	NC_037457	KP300820
KJ733570	JX467629	KY427351	KX681668	NC_037456	GQ395400
KJ733564	JX187813	KY427351	KX681667	NC_037455	KJ667726
KJ733563	JX187812	KY427350	KX681666	NC_037389	KC854484
KJ733552	JX187793	KY427350	KX681665	MF807943	KC854483
KJ733548	JX187791	KY427349	KX681664	NC_037461	KC854482
KJ733546	EU424105	KY427349	KX681663	MG831857	HM061122
KJ733545	KY398108	KY427348	KX681662	MG831841	HM061101
KJ733543	KU842440	KY427348	KX681661	MG831876	HM061099
NC_026777	KU724306	KY427347	KX681660	MG831869	JX187697
KP407487	KU724305	KY427346	KX681659	MG831862	KC178827
KP407479	KU724300	KY427346	KX681657	MG831861	JQ798378
KP407478	KU724299	KY427345	KX681656	MG831851	JQ798377
NC_026568	KU724298	KY427345	KX681655	MG831840	JQ798375
NC_026541	KU724297	KY427344	KX681654	MG383644	JQ798330
KJ566305	KU724296	KY427344	KX681653	NC_036992	JQ798324
KJ501998	KU724295	KY427343	KX681652	NC_036941	HQ656720
KP168671	KU724294	KY427343	KX681651	NC_036936	HQ656719
KF673836	KU724293	KY427342	KX681650	NC_036935	EF466285
KF673832	KU724292	KY427342	KX681649	NC_036930	FJ039215
KF673831	KU724291	KY427341	KX681648	NC_036929	FJ039100
KF673808	KU724290	KY427341	KX681647	KX852399	EF428417
KF673807	KU724289	KY427340	NC_035876	KX852398	EF428416
KF673786	KU724288	KY427340	BNARBCL	KX911972	EF428415
KF673785	KU724287	KY427339	NC_035515	KX911971	EF428414
KF545890	KU724285	KY427339	NC_035513	MG000589	EF428413
KF545889	KU724284	KY427338	NC_035512	MF787253	EF428409
KF545887	KU724283	KY427338	NC_035511	MF593893	EF428407
KF545886	KU724282	KY427337	NC_035514	MF991963	EF428406
KF545885	KU724281	KY427337	KY363332	NC_036503	EF428398
KJ452786	KU724280	KY427335	MF035981	NC_036501	EF428397
KJ021022	KU724279	KY427335	NC_035303	NC_036500	EF428396
KJ021021	KU724277	KY427334	KY912032	NC_036499	EF428391
HG475418	KU724276	KY427334	KY912031	NC_036497	EF428390
HG475417	KU724275	KY427333	KY912029	NC_036496	EF428389
HG475416	KU724274	KY427333	KY912028	NC_036494	AY422449
HG475412	KU724273	KY427332	KY912027	NC_036498	FM160463
HG475409	KU724272	KY427332	KY912026	NC_036495	AF327585
HG475405	KU724271	KY427331	KY636110	MG008316	D89721
HG475404	KU724270	KY427331	KY636109	MG008314	KT825383
KC823042	KU724269	KY427330	KY636105	MG008313	KP317625
KC823038	KU724268	KY427330	KU050690	MG008312	KJ667722
KC823036	KU724267	KX871237	NC_035154	MG008311	KM283708
KC823035	JN647840	KX871236	AB893950	MG008310	KM283610
KC823034	JN647839	KX871235	KU645804	MG008309	JX644757
KC823033	JN647838	KX871234	NC_034691	MG008308	AY265762
KC823032	JN647837	KX871233	NC_034694	MG008307	JQ798379
KC823031	AY211453	KX871232	KY085913	NC_036370	JQ798376
KC823030	DQ661041	NC_035672	KY085902	NC_036356	JQ798374
KC823029	DQ661040	NC_035671	KY085898	KY427355	JQ798339
KC823025	DQ661039	NC_035662	KF359916	MF135621	JQ798338
KC823024	DQ661038	NC_035661	KF359905	KY849971	JQ798337
KC823023	KC146632	NC_035657	KY126841	NC_036074	JQ798336
KC823022	JX187830	NC_035654	NC_034366	NC_036036	JQ798332
KC823021	JX187829	NC_035653	NC_034362	KR872391	JQ798331
KC823019	JF500801	NC_035652	NC_034361	NC_035995	JQ798328
KC823018	EU424107	NC_035651	NC_034360	NC_035970	JQ798326
KC823017	EU424106	NC_035650	NC_034359	MF770607	JF934331
KC823016	KU842429	NC_035649	NC_034357	KU207098	EU792470
KC823015	JN647849	NC_035648	NC_034299	NC_035895	EU792469
KC823013	AY211450	NC_035647	NC_034287	KX822773	FJ039176
KC823012	KJ426793	NC_035646	NC_034286	KX790362	EU249800
KC823011	KC146638	NC_035645	KX886356	NC_035861	EU249799
KC823010	KC146636	NC_035644	KX886352	NC_035858	EU249798
KC823009	KC784632	NC_035643	KX886351	NC_035837	AY422412
KC823008	KC784631	NC_035642	KX886350	NC_035847	DQ084760
KC823003	KC784629	NC_035641	KX886349	KY985237	DQ084759
KC823002	KC784625	NC_035640	KX886348	KY427352	LC087074
KC823001	KC784617	NC_035639	KX371593	KY427341	LC087072
KC822999	JX187811	NC_035637	KX342848	KY427331	LC087071
KC822998	JX187778	NC_035633	KY498535	KY951992	LC087070
KC822997	KU724304	NC_035632	NC_033863	NC_034371	LC087067
KC822996	KU724303	NC_035625	KU666545	NC_034367	LC087058
KC822995	JN647863	NC_035624	NC_033500	KX774737	LC087056
KC822994	JN647857	NC_035623	NC_033499	KX886357	JF980643
KC822993	JN647856	NC_035617	NC_033498	NC_033881	JF980635
KC822992	JN647855	KX258661	NC_033396	KX954615	KU727509
KC822991	JN647854	KX258661	NC_033401	NC_032708	KP300819
KC822990	JN647848	KX258660	NC_033400	KX931462	AF365026
KC822989	JN647847	KX258660	NC_033398	NC_031427	KJ667723
KC822988	JN647836	NC_030484	NC_033397	NC_031357	KJ667718
KC822987	JN647835	KT833081	NC_033395	NC_031356	KF553500
KC822980	GU216555	NC_035592	NC_033394	KX035098	HM061115
KC822979	GU216554	NC_035591	NC_033333	KU240010	HM061106
KC822972	FJ493288	NC_035589	NC_032708	KU240009	JX187699
KC822971	KC146628	NC_035588	KX756551	KU240008	JX187698
KC822970	JX467619	NC_035570	KX756550	KU240007	JX187696
KC822969	MF143766	NC_035569	KX756548	KT963087	JN052912
KC822968	MF143741	NC_035566	KP221928	KP299291	JX644728
KC822966	FJ011860	NC_035551	KP221927	JX970937	JX275960
KC822965	FJ011850	NC_035548	KP221926	HQ182889	JX275942
KC822964	JN647864	NC_035546	KP221924	HQ182879	JQ798341
KC822963	JF934069	NC_035545	KP170503	HQ336406	JQ798335
KC822962	GQ274314	NC_035544	KP170502	NC_029962	JF934371
KC822961	AF524962	NC_035543	KP170501	KT312930	EU792449
KC822960	EF643893	NC_035542	KP170500	NC_029490	EU792448
KC822959	EF643881	NC_035541	KX931462	NC_029485	AF350665
KC822957	EF643878	NC_035539	KU182862	KT695605	FJ039206
KC822956	EF643874	NC_035538	LC154068	NC_028523	FJ039124
KC822955	EF643873	NC_035537	NC_030775	NC_028429	AF148735
KC425862	EF643872	NC_035536	KX343072	NC_028410	EU854590
KC425861	EF643871	NC_035535	KU324633	NC_028409	AF311376
KC455772	EF643870	NC_035534	KU324632	NC_027954	GQ324395
KC455771	EF643869	NC_035533	KU324631	KT722981	GQ324394
NC_021433	EF643866	NC_035530	KU324630	KT630835	KC776946
NC_021429	EF643865	NC_035529	KU324628	KP015036	KC776945
HQ720346	EF643864	NC_035528	KU324626	KP015035	KC776944
HQ720272	EF643863	NC_035527	KU324625	KP015034	AB823600
NC_021438	EF643860	NC_035526	KX551970	KP015033	AB823599
[truncated: 25,837 more rows]
