# Supplementary material for: Taxonomical Evaluation of Plant Chloroplastic Markers by Bayesian Classifier
Source: Front Plant Sci. 2022 Feb 3;12:782663. doi: 10.3389/fpls.2021.782663 (PMC8850773; doi:10.3389/fpls.2021.782663)
Supplement: Supplementary file 2 [file Table_2.xlsx]

## Sheet: SpTable2.NCBI Balancing
Barcode (size bp)	Downloaded from NCBI	With Taxonomy and size filtering (before balancing)		2 to 20 balanced dataset		5 to 20 balanced dataset
	# of sequences	# of sequences	# of species	# of sequences	# of species	# of sequences	# of species
psbA-trnH (1200-1600)	12462	11557	5059	6838	1744	3400	370
matK (1200-1800)	140660	44867	26382	24413	7732	7998	946
psbK (950-1200)	7657	7655	3579	6589	2694	850	99
rbcL (1200-1500)	139951	49864	30208	27836	9119	8405	1125
rpoB (3000-3600)	8192	8107	3996	6667	2721	872	102
trnL (200-1100)	39476	39463	22027	19355	5218	8861	919
Supplementary Table 2. Sequences and species reduction from filtering process by taxonomy labeling, size and balancing
