# Supplementary material for: Taxonomical Evaluation of Plant Chloroplastic Markers by Bayesian Classifier
Source: Front Plant Sci. 2022 Feb 3;12:782663. doi: 10.3389/fpls.2021.782663 (PMC8850773; doi:10.3389/fpls.2021.782663)
Supplement: Supplementary file 3 [file Table_3.xlsx]

## Sheet: SpTable3.Classification
	matK	trnL	rbcL	rpoB	psbK	psbA-trnH			Supplementary Table 3. Mean classification F1 score per genus and marker
Aegilops	0.362406	-	0.0571429	0.253968	0	-
Gueldenstaedtia	0.270833	-	0.0666667	-	-	-
Helianthus	0.0390625	-	0.169643	0.0467533	0	-
Oryza	0.259419	-	0.122705	0.0762712	0.124224	-		Color	Description
Shorea	0.125	0.157635	-	-	-	-			The genus has one or multiple markers and at least one performs well.
Thysananthus	-	0	-	-	-	0.225			The genus has only one marker and it performs poorly.
Triticum	0.468709	-	0.0909091	0.263235	0.00460829	-			The genus has multiple markers and none of them performs well.
Adenostyles	-	-	-	-	-	0.132258		(-)	There is no data about this genus at this marker
Afzelia	-	0.25	-	-	-	-
Anthosachne	-	-	-	-	-	0.0660377
Asperula	-	0	-	-	-	-
Boechera	-	0.0961495	-	-	-	-
Bryonia	-	0.242857	-	-	-	-
Canna	-	-	0.121212	-	-	-
Caryocar	-	0.190476	-	-	-	-
Chrysanthemum	-	-	-	-	-	0.136364
Codonopsis	0.142857	-	-	-	-	-
Corybas	-	0.116667	-	-	-	-
Corylopsis	-	0	-	-	-	-
Cryptocoryne	0.166667	-	-	-	-	-
Draba	-	0.215853	-	-	-	-
Grammosciadium	-	0.0761905	-	-	-	-
Heuchera	-	0	-	-	-	-
Homalomena	0.176471	-	-	-	-	-
Lotus	-	0.190909	-	-	-	-
Macrozamia	-	0.0227273	-	-	-	-
Meehania	-	-	0.142857	-	-	-
Opuntia	-	-	-	-	-	0.153846
Origanum	-	-	-	-	-	0.122296
Oxytropis	-	0.2	-	-	-	-
Pachypodium	-	0.229167	-	-	-	-
Philonotis	-	0.142857	-	-	-	-
Pritchardia	0.0424528	-	-	-	-	-
Rutaceae	-	0	-	-	-	-
Santolina	-	0.206061	-	-	-	-
Selenicereus	0	-	-	-	-	-
Sinapis	-	-	0	-	-	-
Smelowskia	-	0.181818	-	-	-	-
Steudnera	-	0	-	-	-	-
Teline	-	0	-	-	-	-
Vriesea	0.217707	-	-	-	-	-
Adenophora	0.909091	-	0.2	-	-	-
Alnus	1	-	0.156522	1	1	-
Arabidopsis	0.297648	0.2	0.319519	0.313627	0	-
Astragalus	0.453416	-	0.202899	-	-	1
Avena	0.2	1	-	-	-	0.347619
Citrus	0.123821	0.384615	1	-	-	-
Diospyros	0.472159	-	0.142857	-	-	-
Ephedra	0.488095	0.236897	0.89899	-	-	-
Eremopyrum	0.75	-	0	1	-	-
Lilium	0.297697	-	0.192308	-	-	-
Limonium	0.0714286	0.6	-	-	-	-
Mentha	-	0.1675	1	-	-	-
Mitella	0.36	0.205882	-	-	-	-
Morus	1	0.245106	0.888889	-	-	-
Oenothera	0.242424	-	0.37037	0.391304	0.391304	-
Orinus	-	-	0.183247	-	-	1
Pelargonium	0	-	1	-	-	-
Potamogeton	-	-	1	-	-	0
Pyrus	0.649351	0.0444444	-	-	-	-
Remusatia	-	0.944444	0	-	-	-
Rhipsalis	0.175	-	0.319444	-	-	-
Rhodiola	-	0.259702	0.0722222	-	-	-
Rhododendron	-	0.233161	-	-	-	0.480808
Rosa	0.185497	1	-	-	-	-
Saccharum	1	-	0	0	0	-
Senecio	-	0.206845	-	-	-	0.6
Sinopodophyllum	1	-	0	-	-	-
Sonneratia	0.439024	0	-	-	-	-
Sphagnum	-	0.249929	1	-	-	-
Stewartia	-	0.175676	-	-	-	-
Vachellia	0.0740741	1	-	-	-	-
Vitis	1	0.209064	0.454545	1	1	-
Gentiana	-	0.0943455	1	1	1	1
Gossypium	0.412698	-	1	0.1	0.67033	-
Agave	-	0.21875	-	-	-	-
Gilbertiodendron	0	0.346591	-	-	-	-
Potentilla	-	-	-	-	-	0.277083
Leucaena	-	-	-	-	-	0.284921
Arundo	1	-	1	-	-	0.308108
Pseudoxytenanthera	-	-	-	-	-	0.31746
Centaurea	-	-	-	-	-	0.329556
Kengyilia	-	-	-	-	-	0.331818
Herbertus	-	-	-	-	-	0.333333
Hyacinthoides	-	-	-	-	-	0.359683
Gagea	0.944444	-	-	-	-	0.363636
Polygonatum	0.742869	-	0.697479	-	-	0.371268
Convolvulus	-	1	1	-	-	0.380117
Xanthium	-	-	-	-	-	0.4
Schisandra	-	-	-	1	1	0.40625
Solidago	-	-	-	-	-	0.411765
Aquilaria	-	-	-	-	-	0.413043
Flagellaria	-	-	-	-	-	0.419355
Taxus	0.514179	0.900471	0.522464	1	1	0.431878
Dicranum	-	0.414615	1	-	-	0.491956
Kadsura	-	-	-	-	-	0.5
Melocanna	-	-	-	-	-	0.5
Bambusa	0.375	-	-	-	-	0.508412
Syzygiella	-	-	-	-	-	0.524887
Dendrobium	0.693093	-	0.305519	-	-	0.562606
Viola	0.36	-	1	-	-	0.577778
Agalinis	-	-	-	-	-	0.583333
Roscoea	-	-	-	-	-	0.614035
Zelkova	-	-	1	-	-	0.636828
Orychophragmus	-	-	-	-	-	0.652174
Momordica	1	-	-	-	-	0.655556
Ostrya	-	-	-	-	-	0.67033
Liriope	-	1	-	-	-	0.705882
Escallonia	-	-	-	-	-	0.759259
Salacia	-	-	-	-	-	0.770588
Artemisia	-	-	-	-	-	0.781818
Dendrocalamus	-	-	-	-	-	0.79447
Osmorhiza	-	0.273737	-	-	-	0.79638
Bupleurum	-	-	-	-	-	0.839286
Gaga	-	-	0.766667	-	-	0.875
Quercus	0.982456	0.85119	1	-	-	0.918831
Harpagophytum	-	-	-	-	-	0.928571
Peucedanum	-	-	-	-	-	0.944444
Daucus	1	-	1	1	1	0.962963
Riccardia	-	1	-	-	-	0.973739
Dumortiera	-	-	1	-	-	0.974359
Eutrema	-	0.745455	-	-	-	0.976496
Panax	0.54359	-	1	0.492857	1	1
Hydrangea	0.590476	1	0.391304	1	1	1
Fragaria	1	-	0.419355	1	1	1
Ipomoea	0.566667	-	0.564706	1	1	1
Echinochloa	0.688095	0.459459	0.619048	1	1	1
Asparagus	1	-	1	1	-	1
Salvia	-	-	0.455925	-	-	1
Passiflora	-	-	0.5	-	-	1
Acorus	-	0.333333	0.659091	-	-	1
Asplenium	-	0.825758	0.87976	-	-	1
Fallopia	0.966484	-	0.896552	-	-	1
Setaria	1	-	0.928571	-	-	1
Maianthemum	-	0.360902	1	-	-	1
Primula	0.753282	0.459043	1	-	-	1
Poa	-	0.591124	1	-	-	1
Physcomitrella	1	0.950588	1	-	-	1
Persea	1	0.974359	1	-	-	1
Aneura	-	1	1	-	-	1
Ptychanthus	-	1	1	-	-	1
Ulmus	-	1	1	-	-	1
Vicia	0.798535	-	1	-	-	1
Acer	1	-	1	-	-	1
Campanula	1	-	1	-	-	1
Dysphania	1	-	1	-	-	1
Veronica	1	-	1	-	-	1
Amaranthus	-	-	1	-	-	1
Arundinella	-	-	1	-	-	1
Frullania	-	-	1	-	-	1
Linum	-	-	1	-	-	1
Melothria	-	-	1	-	-	1
Yucca	-	0.258852	-	-	-	1
Luetzelburgia	-	0.4	-	-	-	1
Urtica	-	0.689394	-	-	-	1
Calypogeia	-	0.733333	-	-	-	1
Carex	1	0.805556	-	-	-	1
Iris	0.588211	1	-	-	-	1
Epipactis	-	1	-	-	-	1
Calanthe	1	-	-	-	-	1
Cymbidium	1	-	-	-	-	1
Melampodium	1	-	-	-	-	1
Adelanthus	-	-	-	-	-	1
Aethionema	-	-	-	-	-	1
Afroriccardia	-	-	-	-	-	1
Blumea	-	-	-	-	-	1
Bursera	-	-	-	-	-	1
Calamus	-	-	-	-	-	1
Calceolaria	-	-	-	-	-	1
Calendula	-	-	-	-	-	1
Causonis	-	-	-	-	-	1
Cautleya	-	-	-	-	-	1
Cayaponia	-	-	-	-	-	1
Cayratia	-	-	-	-	-	1
Ceratostigma	-	-	-	-	-	1
Chromolaena	-	-	-	-	-	1
Clinacanthus	-	-	-	-	-	1
Corethrogyne	-	-	-	-	-	1
Dactylorhiza	-	-	-	-	-	1
Distichium	-	-	-	-	-	1
Dorycnium	-	-	-	-	-	1
Elaeosticta	-	-	-	-	-	1
Encelia	-	-	-	-	-	1
Eritrichium	-	-	-	-	-	1
Eryngium	-	-	-	-	-	1
Fissidens	-	-	-	-	-	1
Gigantochloa	-	-	-	-	-	1
Girardinia	-	-	-	-	-	1
Groenlandia	-	-	-	-	-	1
Haplocarpha	-	-	-	-	-	1
Helenium	-	-	-	-	-	1
Hippuris	-	-	-	-	-	1
Illicium	-	-	-	-	-	1
Lagotis	-	-	-	-	-	1
Leonotis	-	-	-	-	-	1
Leontopodium	-	-	-	-	-	1
Ligularia	-	-	-	-	-	1
Luffa	-	-	-	-	-	1
Meesia	-	-	-	-	-	1
Melia	-	-	-	-	-	1
Melica	-	-	-	-	-	1
Mesoptychia	-	-	-	-	-	1
Musschia	-	-	-	-	-	1
Onosma	-	-	-	-	-	1
Orthotrichum	-	-	-	-	-	1
Parkia	-	-	-	-	-	1
Phalaenopsis	-	-	-	-	-	1
Pityrodia	-	-	-	-	-	1
Pulmonaria	-	-	-	-	-	1
Recordia	-	-	-	-	-	1
Rehmannia	-	-	-	-	-	1
Rubia	-	-	-	-	-	1
Rubus	-	-	-	-	-	1
Schizolobium	-	-	-	-	-	1
Setchellanthus	-	-	-	-	-	1
Sinalliaria	-	-	-	-	-	1
Streptanthus	-	-	-	-	-	1
Tetrastigma	-	-	-	-	-	1
Triplostegia	-	-	-	-	-	1
Miscanthus	0.424242	0.8	0.612121	0.464286	0.342105	-
Magnolia	0.434343	1	0.545455	1	0.4375	-
Secale	1	-	-	-	0.888889	-
Lagenaria	1	-	1	1	0.952381	-
Zea	1	-	1	0.947368	1	-
Camellia	1	-	0.26087	1	1	-
Brassica	1	-	0.27619	1	1	-
Paris	0.573016	-	0.4	1	1	-
Gnetum	0.690383	-	0.442454	1	1	-
Silene	1	1	0.578947	1	1	-
Hordeum	0.510273	-	0.62963	1	1	-
Diplostephium	1	-	0.941176	1	1	-
Allium	1	1	1	1	1	-
Bunias	1	1	1	1	1	-
Capsicum	0.323746	-	1	1	1	-
Schizachyrium	0.333333	-	1	1	1	-
Fritillaria	0.520987	-	1	1	1	-
Alloteropsis	1	-	1	1	1	-
Andropogon	1	-	1	1	1	-
Arachis	1	-	1	1	1	-
Brachypodium	1	-	1	1	1	-
Cannabis	1	-	1	1	1	-
Citrullus	1	-	1	1	1	-
Corymbia	1	-	1	1	1	-
Cucumis	1	-	1	1	1	-
Cynara	1	-	1	1	1	-
Ginkgo	1	-	1	1	1	-
Hevea	1	-	1	1	1	-
Juglans	1	-	1	1	1	-
Medicago	1	-	1	1	1	-
Nelumbo	1	-	1	1	1	-
Olea	1	-	1	1	1	-
Perilla	1	-	1	1	1	-
Phoenix	1	-	1	1	1	-
Phragmites	1	-	1	1	1	-
Pisum	1	-	1	1	1	-
Solanum	1	-	1	1	1	-
Theobroma	1	-	1	1	1	-
Ziziphus	1	-	1	1	1	-
Indosasa	-	-	-	1	1	-
Lygodium	-	1	1	-	1	-
Agropyron	0.818182	-	1	-	1	-
Pinus	0.336462	0.555556	0.259446	1	-	-
Themeda	1	0.933333	1	1	-	-
Camptotheca	1	-	1	1	-	-
Heteropogon	1	-	1	1	-	-
Taeniatherum	1	-	-	1	-	-
Cyrtomium	-	-	0.289286	-	-	-
Euphorbia	1	-	0.326667	-	-	-
Empodisma	1	-	0.333333	-	-	-
Glechoma	-	-	0.333333	-	-	-
Abies	1	-	0.340649	-	-	-
Leucobryum	0.28125	-	0.35	-	-	-
Picea	0.3125	-	0.352941	-	-	-
Larix	1	-	0.363636	-	-	-
Euptelea	-	-	0.382979	-	-	-
Juniperus	0.564103	-	0.409804	-	-	-
Chaenomeles	1	-	0.411765	-	-	-
Rhizophora	-	-	0.423232	-	-	-
Cystopteris	-	-	0.428571	-	-	-
Notogrammitis	-	1	0.4375	-	-	-
Alsophila	-	-	0.453333	-	-	-
Physalis	-	-	0.454545	-	-	-
Huperzia	1	-	0.471111	-	-	-
Paederia	-	-	0.473684	-	-	-
Cucurbita	-	1	0.5	-	-	-
Anemia	-	-	0.5	-	-	-
Sceptridium	-	-	0.545455	-	-	-
Trema	-	-	0.562963	-	-	-
Dryopteris	-	-	0.567859	-	-	-
Fagonia	-	-	0.578947	-	-	-
Tibetia	0.901176	-	0.584853	-	-	-
Deparia	-	1	0.593548	-	-	-
Cyananthus	0.787013	-	0.6	-	-	-
Marsilea	-	-	0.60515	-	-	-
Botrychium	-	-	0.615385	-	-	-
Callitriche	-	-	0.619048	-	-	-
Plagiothecium	1	-	0.636364	-	-	-
Pyrrosia	-	0.717085	0.640601	-	-	-
Fagopyrum	1	-	0.644444	-	-	-
Podophyllum	-	-	0.666667	-	-	-
Symphyotrichum	-	-	0.666667	-	-	-
Polypodium	-	0.610063	0.67033	-	-	-
Chamaerops	-	-	0.672222	-	-	-
Arisaema	0.770513	-	0.688889	-	-	-
Cryptogramma	-	-	0.706897	-	-	-
Paeonia	0.666667	-	0.714286	-	-	-
Festuca	1	1	0.75	-	-	-
Cenchrus	-	-	0.75	-	-	-
Pyracantha	-	-	0.75	-	-	-
Diplazium	-	-	0.77271	-	-	-
Adiantum	-	0.86796	0.77426	-	-	-
Nephrolepis	-	-	0.785714	-	-	-
Selaginella	-	-	0.78775	-	-	-
Pteris	-	-	0.788081	-	-	-
Hymenasplenium	-	-	0.789474	-	-	-
Diplopterygium	-	-	0.793827	-	-	-
Lolium	-	-	0.8	-	-	-
Psathyrostachys	1	-	0.8125	-	-	-
Tectaria	-	0.958442	0.833881	-	-	-
Colocasia	0.857143	-	0.857143	-	-	-
Cirsium	-	-	0.857143	-	-	-
Haworthia	-	-	0.857143	-	-	-
Iriartea	-	-	0.857143	-	-	-
Micropolypodium	-	-	0.857143	-	-	-
Panicum	1	1	0.864927	-	-	-
Pinellia	0.803922	1	0.875	-	-	-
Polyphlebium	-	-	0.883117	-	-	-
Isachne	-	-	0.888889	-	-	-
Isotoma	-	-	0.888889	-	-	-
Mauritia	-	-	0.888889	-	-	-
Pimelea	-	-	0.888889	-	-	-
Polystichopsis	-	-	0.888889	-	-	-
Macleaya	1	-	0.89899	-	-	-
Liquidambar	-	1	0.905983	-	-	-
Davallia	-	-	0.905983	-	-	-
Phleum	-	1	0.909091	-	-	-
Aloe	1	-	0.909091	-	-	-
Andira	-	-	0.909091	-	-	-
Cathaya	-	-	0.909091	-	-	-
Tecomaria	-	-	0.909091	-	-	-
Polystichum	-	-	0.916972	-	-	-
Yakushimabryum	-	-	0.919631	-	-	-
Prunus	-	0.64963	0.920314	-	-	-
Vittaria	-	-	0.921727	-	-	-
Glycyrrhiza	1	-	0.923077	-	-	-
Garcinia	-	-	0.923077	-	-	-
Lactuca	-	-	0.923077	-	-	-
Noteroclada	-	-	0.923077	-	-	-
Prosaptia	-	-	0.923077	-	-	-
Sacciolepis	-	-	0.923077	-	-	-
Sadleria	-	-	0.923077	-	-	-
Reynoutria	0.727273	-	0.933333	-	-	-
Averrhoa	1	-	0.933333	-	-	-
Eriobotrya	1	-	0.933333	-	-	-
Blechnopsis	-	-	0.933333	-	-	-
Helicodiceros	-	-	0.933333	-	-	-
Pohlia	-	-	0.936703	-	-	-
Riccia	-	-	0.946667	-	-	-
Biarum	-	0.333333	0.947368	-	-	-
Chamaecyparis	0.968254	-	0.952381	-	-	-
Ailanthus	1	-	0.952381	-	-	-
Marchantia	-	-	0.95896	-	-	-
Gleichenia	-	-	0.961538	-	-	-
Arum	-	1	0.962963	-	-	-
Phlegmariurus	-	-	0.964444	-	-	-
Fossombronia	-	1	0.966667	-	-	-
Cephalotaxus	0.470588	-	0.966667	-	-	-
Podocarpus	-	-	0.970588	-	-	-
Ascogrammitis	-	-	0.97619	-	-	-
Cuscuta	-	-	0.982057	-	-	-
Ficus	-	0.45	1	-	-	-
Arabis	1	0.462901	1	-	-	-
Stachys	-	0.5278	1	-	-	-
Isoetes	-	0.684211	1	-	-	-
Meconopsis	1	0.766162	1	-	-	-
Goodyera	0.575589	0.771429	1	-	-	-
Taxodium	1	0.833333	1	-	-	-
Hypnum	-	0.930159	1	-	-	-
Dodonaea	-	0.933333	1	-	-	-
Populus	0.38	1	1	-	-	-
Rheum	0.421637	1	1	-	-	-
Veratrum	0.494693	1	1	-	-	-
Heloniopsis	0.649123	1	1	-	-	-
Ananas	1	1	1	-	-	-
Anthoxanthum	1	1	1	-	-	-
Aristida	1	1	1	-	-	-
Cryptomeria	1	1	1	-	-	-
Phaseolus	1	1	1	-	-	-
Aptychella	-	1	1	-	-	-
Carthamus	-	1	1	-	-	-
Caudalejeunea	-	1	1	-	-	-
Geranium	-	1	1	-	-	-
Halfordia	-	1	1	-	-	-
Hymenophyllum	-	1	1	-	-	-
Isolepis	-	1	1	-	-	-
Mandragora	-	1	1	-	-	-
Paspalum	-	1	1	-	-	-
Phyllostylon	-	1	1	-	-	-
Porella	-	1	1	-	-	-
Pteridium	-	1	1	-	-	-
Pteridrys	-	1	1	-	-	-
Cycas	0.333333	-	1	-	-	-
Raphanus	0.375	-	1	-	-	-
Salix	0.417798	-	1	-	-	-
Smilax	0.475812	-	1	-	-	-
Cardiocrinum	0.62494	-	1	-	-	-
Capsella	0.661873	-	1	-	-	-
Actinidia	0.6633	-	1	-	-	-
Amentotaxus	1	-	1	-	-	-
Anemarrhena	1	-	1	-	-	-
Atractylodes	1	-	1	-	-	-
Beta	1	-	1	-	-	-
Bowenia	1	-	1	-	-	-
Byrsonima	1	-	1	-	-	-
Calocedrus	1	-	1	-	-	-
Castanea	1	-	1	-	-	-
Cedrus	1	-	1	-	-	-
Centotheca	1	-	1	-	-	-
Cephalanthera	1	-	1	-	-	-
Cercidiphyllum	1	-	1	-	-	-
Chenopodium	1	-	1	-	-	-
Chloris	1	-	1	-	-	-
Chrysopogon	1	-	1	-	-	-
Coccinia	1	-	1	-	-	-
Cocos	1	-	1	-	-	-
Coffea	1	-	1	-	-	-
Coptis	1	-	1	-	-	-
Corallorhiza	1	-	1	-	-	-
Cunninghamia	1	-	1	-	-	-
Dasypogon	1	-	1	-	-	-
Dasypyrum	1	-	1	-	-	-
Davidia	1	-	1	-	-	-
Disporum	1	-	1	-	-	-
Erodium	1	-	1	-	-	-
Glycine	1	-	1	-	-	-
Hakonechloa	1	-	1	-	-	-
Hamamelis	1	-	1	-	-	-
Hanguana	1	-	1	-	-	-
Hibiscus	1	-	1	-	-	-
Humulus	1	-	1	-	-	-
Hypertelis	1	-	1	-	-	-
Japonolirion	1	-	1	-	-	-
Keteleeria	1	-	1	-	-	-
Lathyrus	1	-	1	-	-	-
Laurus	1	-	1	-	-	-
Megathyrsus	1	-	1	-	-	-
Metasequoia	1	-	1	-	-	-
Molinia	1	-	1	-	-	-
Mollugo	1	-	1	-	-	-
Monachather	1	-	1	-	-	-
Nageia	1	-	1	-	-	-
Najas	1	-	1	-	-	-
Nardus	1	-	1	-	-	-
Nerium	1	-	1	-	-	-
Nicotiana	1	-	1	-	-	-
Nymphaea	1	-	1	-	-	-
Nypa	1	-	1	-	-	-
Paramollugo	1	-	1	-	-	-
Paratinospora	1	-	1	-	-	-
Persicaria	1	-	1	-	-	-
Phragmipedium	1	-	1	-	-	-
Platanus	1	-	1	-	-	-
Platycladus	1	-	1	-	-	-
Platycodon	1	-	1	-	-	-
Portulaca	1	-	1	-	-	-
Pseudechinolaena	1	-	1	-	-	-
Pseudocodon	1	-	1	-	-	-
Sciadopitys	1	-	1	-	-	-
Taiwania	1	-	1	-	-	-
Tamarindus	1	-	1	-	-	-
Ternstroemia	1	-	1	-	-	-
Thuja	1	-	1	-	-	-
Toona	1	-	1	-	-	-
Trachelium	1	-	1	-	-	-
Tristicha	1	-	1	-	-	-
Vigna	1	-	1	-	-	-
Welwitschia	1	-	1	-	-	-
Zamia	1	-	1	-	-	-
Zostera	1	-	1	-	-	-
Achillea	-	-	1	-	-	-
Acrolejeunea	-	-	1	-	-	-
Acrostichum	-	-	1	-	-	-
Adiantopsis	-	-	1	-	-	-
Adoxa	-	-	1	-	-	-
Alansmia	-	-	1	-	-	-
Alocasia	-	-	1	-	-	-
Alternanthera	-	-	1	-	-	-
Ampelocera	-	-	1	-	-	-
Andreaea	-	-	1	-	-	-
Angiopteris	-	-	1	-	-	-
Anisocampium	-	-	1	-	-	-
Anogramma	-	-	1	-	-	-
Antrophyum	-	-	1	-	-	-
Aphyllanthes	-	-	1	-	-	-
Arachniodes	-	-	1	-	-	-
Archilejeunea	-	-	1	-	-	-
Argyrochosma	-	-	1	-	-	-
Arisarum	-	-	1	-	-	-
Arthraxon	-	-	1	-	-	-
Arthropteris	-	-	1	-	-	-
Asclepias	-	-	1	-	-	-
Athyrium	-	-	1	-	-	-
Atropa	-	-	1	-	-	-
Azadirachta	-	-	1	-	-	-
Berberis	-	-	1	-	-	-
Blechnum	-	-	1	-	-	-
Borago	-	-	1	-	-	-
Borassus	-	-	1	-	-	-
Bouteloua	-	-	1	-	-	-
Bruguiera	-	-	1	-	-	-
Burmeistera	-	-	1	-	-	-
Buxbaumia	-	-	1	-	-	-
Cajanus	-	-	1	-	-	-
Callistopteris	-	-	1	-	-	-
Calophaca	-	-	1	-	-	-
Campyloneurum	-	-	1	-	-	-
Cananga	-	-	1	-	-	-
Carica	-	-	1	-	-	-
Celtis	-	-	1	-	-	-
Centropogon	-	-	1	-	-	-
Cephalozia	-	-	1	-	-	-
Ceradenia	-	-	1	-	-	-
Ceratophyllum	-	-	1	-	-	-
Ceratopteris	-	-	1	-	-	-
Chiastocaulon	-	-	1	-	-	-
Chloranthus	-	-	1	-	-	-
Chlorogalum	-	-	1	-	-	-
Christella	-	-	1	-	-	-
Cibotium	-	-	1	-	-	-
Claytosmunda	-	-	1	-	-	-
Cochlidium	-	-	1	-	-	-
Coix	-	-	1	-	-	-
Cololejeunea	-	-	1	-	-	-
Conocephalum	-	-	1	-	-	-
Corynocarpus	-	-	1	-	-	-
Crepidomanes	-	-	1	-	-	-
Ctenitis	-	-	1	-	-	-
Ctenopterella	-	-	1	-	-	-
Curcuma	-	-	1	-	-	-
Cyanoneuron	-	-	1	-	-	-
Cyathea	-	-	1	-	-	-
Cynodon	-	-	1	-	-	-
Cyperus	-	-	1	-	-	-
Dacrycarpus	-	-	1	-	-	-
Dactylis	-	-	1	-	-	-
Danaea	-	-	1	-	-	-
Danthonia	-	-	1	-	-	-
Dasiphora	-	-	1	-	-	-
Datura	-	-	1	-	-	-
Dicranopteris	-	-	1	-	-	-
Digitaria	-	-	1	-	-	-
Dipelta	-	-	1	-	-	-
Diphyscium	-	-	1	-	-	-
Diplaziopsis	-	-	1	-	-	-
Dipteris	-	-	1	-	-	-
Dipteronia	-	-	1	-	-	-
Donnellia	-	-	1	-	-	-
Drosera	-	-	1	-	-	-
Dunnia	-	-	1	-	-	-
Dysosma	-	-	1	-	-	-
Ecdeiocolea	-	-	1	-	-	-
Eclipta	-	-	1	-	-	-
Eleusine	-	-	1	-	-	-
Encephalartos	-	-	1	-	-	-
Enterosora	-	-	1	-	-	-
Equisetum	-	-	1	-	-	-
Eragrostis	-	-	1	-	-	-
Eriochloa	-	-	1	-	-	-
Euscaphis	-	-	1	-	-	-
Filibryum	-	-	1	-	-	-
Foeniculum	-	-	1	-	-	-
Galinsoga	-	-	1	-	-	-
Galium	-	-	1	-	-	-
Geophila	-	-	1	-	-	-
Grammitis	-	-	1	-	-	-
Gymnocarpium	-	-	1	-	-	-
Gynostemma	-	-	1	-	-	-
Haplomitrium	-	-	1	-	-	-
Haplopteris	-	-	1	-	-	-
Helminthostachys	-	-	1	-	-	-
Hemiptelea	-	-	1	-	-	-
Heterolamium	-	-	1	-	-	-
Histiopteris	-	-	1	-	-	-
Holcus	-	-	1	-	-	-
Homalosorus	-	-	1	-	-	-
Hordelymus	-	-	1	-	-	-
Hyoscyamus	-	-	1	-	-	-
Hypodematium	-	-	1	-	-	-
Idesia	-	-	1	-	-	-
Jubula	-	-	1	-	-	-
Kingia	-	-	1	-	-	-
Kolkwitzia	-	-	1	-	-	-
Laguncularia	-	-	1	-	-	-
Lamium	-	-	1	-	-	-
Lapageria	-	-	1	-	-	-
Larrea	-	-	1	-	-	-
Lastreopsis	-	-	1	-	-	-
Lellingeria	-	-	1	-	-	-
Lemmaphyllum	-	-	1	-	-	-
Lemna	-	-	1	-	-	-
Leonia	-	-	1	-	-	-
Lepisorus	-	-	1	-	-	-
Leptochilus	-	-	1	-	-	-
Linnaea	-	-	1	-	-	-
Liriodendron	-	-	1	-	-	-
Llavea	-	-	1	-	-	-
Lobelia	-	-	1	-	-	-
Ludwigia	-	-	1	-	-	-
Lupinus	-	-	1	-	-	-
Luzuriaga	-	-	1	-	-	-
Macrothelypteris	-	-	1	-	-	-
Mankyua	-	-	1	-	-	-
Matteuccia	-	-	1	-	-	-
Maxonia	-	-	1	-	-	-
Melilotus	-	-	1	-	-	-
Melissa	-	-	1	-	-	-
Melpomene	-	-	1	-	-	-
Mitchella	-	-	1	-	-	-
Mitragyna	-	-	1	-	-	-
Monsonia	-	-	1	-	-	-
Morella	-	-	1	-	-	-
Mycopteris	-	-	1	-	-	-
Nandina	-	-	1	-	-	-
Neolepisorus	-	-	1	-	-	-
Ochroma	-	-	1	-	-	-
Ocimum	-	-	1	-	-	-
Onoclea	-	-	1	-	-	-
Onychium	-	-	1	-	-	-
Ophioglossum	-	-	1	-	-	-
Orientobryum	-	-	1	-	-	-
Osmunda	-	-	1	-	-	-
Osmundastrum	-	-	1	-	-	-
Oziroe	-	-	1	-	-	-
Papaver	-	-	1	-	-	-
Parapolystichum	-	-	1	-	-	-
Parkinsonia	-	-	1	-	-	-
Phegopteris	-	-	1	-	-	-
Phellodendron	-	-	1	-	-	-
Philesia	-	-	1	-	-	-
Phormium	-	-	1	-	-	-
Phytelephas	-	-	1	-	-	-
Pilularia	-	-	1	-	-	-
Pistia	-	-	1	-	-	-
Pityrogramma	-	-	1	-	-	-
Plagiochila	-	-	1	-	-	-
Pleocnemia	-	-	1	-	-	-
Podococcus	-	-	1	-	-	-
Poliothyrsis	-	-	1	-	-	-
Polybotrya	-	-	1	-	-	-
Polydictyum	-	-	1	-	-	-
Pratia	-	-	1	-	-	-
Prunella	-	-	1	-	-	-
Pseudopanax	-	-	1	-	-	-
Pseudosasa	-	-	1	-	-	-
Psilotum	-	-	1	-	-	-
Pteroceltis	-	-	1	-	-	-
Ptilidium	-	-	1	-	-	-
Punica	-	-	1	-	-	-
Pylaisia	-	-	1	-	-	-
Pylaisiadelpha	-	-	1	-	-	-
Ravenala	-	-	1	-	-	-
Ricinus	-	-	1	-	-	-
Ripogonum	-	-	1	-	-	-
Robinia	-	-	1	-	-	-
Rumohra	-	-	1	-	-	-
Ruppia	-	-	1	-	-	-
Ruscus	-	-	1	-	-	-
Schima	-	-	1	-	-	-
Schizaea	-	-	1	-	-	-
Schoenoplectiella	-	-	1	-	-	-
Solenostoma	-	-	1	-	-	-
Spirodela	-	-	1	-	-	-
Stangeria	-	-	1	-	-	-
Stegnogramma	-	-	1	-	-	-
Steinchisma	-	-	1	-	-	-
Stenanona	-	-	1	-	-	-
Stenogrammitis	-	-	1	-	-	-
Stenotaphrum	-	-	1	-	-	-
Stixis	-	-	1	-	-	-
Tacca	-	-	1	-	-	-
Takakia	-	-	1	-	-	-
Taraxacum	-	-	1	-	-	-
Tetraphis	-	-	1	-	-	-
Thelypteris	-	-	1	-	-	-
Thlaspi	-	-	1	-	-	-
Todea	-	-	1	-	-	-
Toxicodendron	-	-	1	-	-	-
Trichocolea	-	-	1	-	-	-
Trifolium	-	-	1	-	-	-
Turpinia	-	-	1	-	-	-
Weissia	-	-	1	-	-	-
Wollemia	-	-	1	-	-	-
Woodsia	-	-	1	-	-	-
Woodwardia	-	-	1	-	-	-
Zannichellia	-	-	1	-	-	-
Zantedeschia	-	-	1	-	-	-
Zygophlebia	-	-	1	-	-	-
Sporobolus	-	0.311111	-	-	-	-
Asimina	1	0.333333	-	-	-	-
Navarretia	-	0.333333	-	-	-	-
Noccaea	-	0.333333	-	-	-	-
Oxalis	-	0.349129	-	-	-	-
Typha	-	0.353175	-	-	-	-
Fagus	0.428571	0.369246	-	-	-	-
Centaurium	-	0.375	-	-	-	-
Ceriops	-	0.38888	-	-	-	-
Lychnophora	-	0.395349	-	-	-	-
Zieria	-	0.408163	-	-	-	-
Lophosoria	-	0.428571	-	-	-	-
Primulina	-	0.428571	-	-	-	-
Phlox	-	0.431818	-	-	-	-
Teucrium	-	0.47619	-	-	-	-
Hippophae	-	0.49466	-	-	-	-
Alchemilla	-	0.514254	-	-	-	-
Platymiscium	-	0.525253	-	-	-	-
Rorippa	-	0.546032	-	-	-	-
Gonystylus	-	0.568627	-	-	-	-
Apinagia	-	0.572222	-	-	-	-
Houstonia	-	0.602339	-	-	-	-
Genista	-	0.612903	-	-	-	-
Thalictrum	-	0.614141	-	-	-	-
Kosteletzkya	-	0.636364	-	-	-	-
Eustoma	-	0.666667	-	-	-	-
Ionopsidium	-	0.666667	-	-	-	-
Spiranthes	0.531037	0.68114	-	-	-	-
Gladiolus	-	0.69697	-	-	-	-
Cardamine	-	0.715321	-	-	-	-
Glyptostrobus	1	0.75	-	-	-	-
Stenaria	-	0.75	-	-	-	-
Polygonum	-	0.778656	-	-	-	-
Spermatophyta	-	0.8	-	-	-	-
Dalbergia	-	0.801282	-	-	-	-
Tetrastichium	-	0.873016	-	-	-	-
Inga	-	0.888889	-	-	-	-
Photinia	-	0.888889	-	-	-	-
Acacia	-	0.901885	-	-	-	-
Thinopyrum	-	0.909091	-	-	-	-
Anisodus	-	0.923077	-	-	-	-
Torreya	1	0.928205	-	-	-	-
Ulota	-	0.9375	-	-	-	-
Podonephelium	-	0.941176	-	-	-	-
Tina	-	0.941176	-	-	-	-
Embothrium	-	0.947368	-	-	-	-
Metzgeria	-	0.950427	-	-	-	-
Homalia	-	0.954545	-	-	-	-
Astilbe	-	0.957555	-	-	-	-
Dimocarpus	-	0.969697	-	-	-	-
Ranunculus	0.435897	1	-	-	-	-
Triantha	0.555556	1	-	-	-	-
Astrophytum	0.923077	1	-	-	-	-
Amana	1	1	-	-	-	-
Dendrophylax	1	1	-	-	-	-
Dichaea	1	1	-	-	-	-
Durio	1	1	-	-	-	-
Eleutherococcus	1	1	-	-	-	-
Holcoglossum	1	1	-	-	-	-
Nervilia	1	1	-	-	-	-
Pedicularis	1	1	-	-	-	-
Phyllanthus	1	1	-	-	-	-
Trillium	1	1	-	-	-	-
Actaea	-	1	-	-	-	-
Aletris	-	1	-	-	-	-
Amphicarpaea	-	1	-	-	-	-
Amphidium	-	1	-	-	-	-
Anagallis	-	1	-	-	-	-
Anchusa	-	1	-	-	-	-
Anemone	-	1	-	-	-	-
Annona	-	1	-	-	-	-
Arenaria	-	1	-	-	-	-
Ariopsis	-	1	-	-	-	-
Atherosperma	-	1	-	-	-	-
Austroblechnum	-	1	-	-	-	-
Bartonia	-	1	-	-	-	-
Braya	-	1	-	-	-	-
Brownea	-	1	-	-	-	-
Buddleja	-	1	-	-	-	-
Campylopus	-	1	-	-	-	-
Caralluma	-	1	-	-	-	-
Cephalaria	-	1	-	-	-	-
Ceratodon	-	1	-	-	-	-
Cereus	-	1	-	-	-	-
Chimaphila	-	1	-	-	-	-
Chuquiraga	-	1	-	-	-	-
Cinnamomum	-	1	-	-	-	-
Clusia	-	1	-	-	-	-
Collomia	-	1	-	-	-	-
Crambe	-	1	-	-	-	-
Cremastosperma	-	1	-	-	-	-
Cusickiella	-	1	-	-	-	-
Cyrtochilum	-	1	-	-	-	-
Dasymaschalon	-	1	-	-	-	-
Deschampsia	-	1	-	-	-	-
Dicksonia	-	1	-	-	-	-
Dicorynia	-	1	-	-	-	-
Dicranoloma	-	1	-	-	-	-
Digitalis	-	1	-	-	-	-
Dilutineuron	-	1	-	-	-	-
Dioscorea	-	1	-	-	-	-
Diplotaxis	-	1	-	-	-	-
Dracaena	-	1	-	-	-	-
Ecballium	-	1	-	-	-	-
Echium	-	1	-	-	-	-
Eperua	-	1	-	-	-	-
Erica	-	1	-	-	-	-
Eucalyptus	-	1	-	-	-	-
Exacum	-	1	-	-	-	-
Falcaria	-	1	-	-	-	-
Gerbera	-	1	-	-	-	-
Grimmia	-	1	-	-	-	-
Guaiacum	-	1	-	-	-	-
Gunnera	-	1	-	-	-	-
Haberlea	-	1	-	-	-	-
Hesperolinon	-	1	-	-	-	-
Hydrilla	-	1	-	-	-	-
Hypnodendron	-	1	-	-	-	-
Isodon	-	1	-	-	-	-
Jacobaea	-	1	-	-	-	-
Jenmaniella	-	1	-	-	-	-
Kalmia	-	1	-	-	-	-
Leonardoxa	-	1	-	-	-	-
Lepidium	-	1	-	-	-	-
Liparis	-	1	-	-	-	-
Lonicera	-	1	-	-	-	-
Lycium	-	1	-	-	-	-
Marathrum	-	1	-	-	-	-
Melicope	-	1	-	-	-	-
Menonvillea	-	1	-	-	-	-
Metalasia	-	1	-	-	-	-
Musa	-	1	-	-	-	-
Myrtaceae	-	1	-	-	-	-
Neobalanocarpus	-	1	-	-	-	-
Niphotrichum	-	1	-	-	-	-
Nothoceros	-	1	-	-	-	-
Octoblepharum	-	1	-	-	-	-
Ophrys	-	1	-	-	-	-
Orcuttia	-	1	-	-	-	-
Oreocharis	-	1	-	-	-	-
Orobanche	-	1	-	-	-	-
Orthilia	-	1	-	-	-	-
Pallavicinia	-	1	-	-	-	-
Paloue	-	1	-	-	-	-
Paraquilegia	-	1	-	-	-	-
Pereskia	-	1	-	-	-	-
Petrocodon	-	1	-	-	-	-
Phryma	-	1	-	-	-	-
Pilosocereus	-	1	-	-	-	-
Plagiomnium	-	1	-	-	-	-
Polyctenium	-	1	-	-	-	-
Proustia	-	1	-	-	-	-
Pterocarya	-	1	-	-	-	-
Pteryxia	-	1	-	-	-	-
Pyrola	-	1	-	-	-	-
Radula	-	1	-	-	-	-
Ricotia	-	1	-	-	-	-
Rohrbachia	-	1	-	-	-	-
Rulingia	-	1	-	-	-	-
Saccogyna	-	1	-	-	-	-
Salvadora	-	1	-	-	-	-
Schefflera	-	1	-	-	-	-
Schenkia	-	1	-	-	-	-
Sedum	-	1	-	-	-	-
Sematophyllum	-	1	-	-	-	-
Spenceria	-	1	-	-	-	-
Spinoliva	-	1	-	-	-	-
Spiraea	-	1	-	-	-	-
Spirotropis	-	1	-	-	-	-
Stipagrostis	-	1	-	-	-	-
Streptocarpus	-	1	-	-	-	-
Stuckenia	-	1	-	-	-	-
Swertia	-	1	-	-	-	-
Symphoricarpos	-	1	-	-	-	-
Symphyogyna	-	1	-	-	-	-
Tasmannia	-	1	-	-	-	-
Tetradium	-	1	-	-	-	-
Tetraria	-	1	-	-	-	-
Thamnobryum	-	1	-	-	-	-
Tilia	-	1	-	-	-	-
Tofieldia	-	1	-	-	-	-
Tortella	-	1	-	-	-	-
Tripodanthus	-	1	-	-	-	-
Tsuga	-	1	-	-	-	-
Tuctoria	-	1	-	-	-	-
Turnera	-	1	-	-	-	-
Vatairea	-	1	-	-	-	-
Zeltnera	-	1	-	-	-	-
Zygophyllum	-	1	-	-	-	-
Gaultheria	0.315476	-	-	-	-	-
Wisteria	0.333333	-	-	-	-	-
Adesmia	0.368421	-	-	-	-	-
Talipariti	0.371429	-	-	-	-	-
Sternbergia	0.37931	-	-	-	-	-
Triodia	0.381313	-	-	-	-	-
Buxus	0.435185	-	-	-	-	-
Sonchus	0.47619	-	-	-	-	-
Corylus	0.477124	-	-	-	-	-
Aesculus	0.505556	-	-	-	-	-
Terniopsis	0.519753	-	-	-	-	-
Tillandsia	0.551724	-	-	-	-	-
Maxillaria	0.554902	-	-	-	-	-
Zizania	0.567568	-	-	-	-	-
Aristolochia	0.6	-	-	-	-	-
Boesenbergia	0.6	-	-	-	-	-
Notholirion	0.6	-	-	-	-	-
Aconitum	0.666667	-	-	-	-	-
Fosterella	0.671245	-	-	-	-	-
Pancratium	0.685714	-	-	-	-	-
Narcissus	0.692308	-	-	-	-	-
Haplophyllum	0.692724	-	-	-	-	-
Sisyrinchium	0.733333	-	-	-	-	-
Vanda	0.76	-	-	-	-	-
Apios	0.777778	-	-	-	-	-
Phyteuma	0.808253	-	-	-	-	-
Polypleurum	0.836735	-	-	-	-	-
Armeria	0.845455	-	-	-	-	-
Lepismium	0.888889	-	-	-	-	-
Plagiosiphon	0.888889	-	-	-	-	-
Sequoiadendron	0.888889	-	-	-	-	-
Peperomia	0.90303	-	-	-	-	-
Nomocharis	0.909091	-	-	-	-	-
Paphiopedilum	0.921569	-	-	-	-	-
Echinocactus	0.923077	-	-	-	-	-
Sequoia	0.923077	-	-	-	-	-
Paracladopus	0.927203	-	-	-	-	-
Amorphophallus	0.952381	-	-	-	-	-
Aeschynomene	1	-	-	-	-	-
Agrostis	1	-	-	-	-	-
Akebia	1	-	-	-	-	-
Alpinia	1	-	-	-	-	-
Ancistrocladus	1	-	-	-	-	-
Anemoclema	1	-	-	-	-	-
Angelica	1	-	-	-	-	-
Angraecum	1	-	-	-	-	-
Aphanocalyx	1	-	-	-	-	-
Apollonias	1	-	-	-	-	-
Araucaria	1	-	-	-	-	-
Aruncus	1	-	-	-	-	-
Avicennia	1	-	-	-	-	-
Betula	1	-	-	-	-	-
Biscutella	1	-	-	-	-	-
Bletilla	1	-	-	-	-	-
Brasenia	1	-	-	-	-	-
Bridelia	1	-	-	-	-	-
Cabomba	1	-	-	-	-	-
Callitris	1	-	-	-	-	-
Callitropsis	1	-	-	-	-	-
Campynema	1	-	-	-	-	-
Canavalia	1	-	-	-	-	-
Carpinus	1	-	-	-	-	-
Ceratozamia	1	-	-	-	-	-
Cercis	1	-	-	-	-	-
Cicer	1	-	-	-	-	-
Cinnamosma	1	-	-	-	-	-
Circaeaster	1	-	-	-	-	-
Cladopus	1	-	-	-	-	-
Clinopodium	1	-	-	-	-	-
Cornus	1	-	-	-	-	-
Cremastra	1	-	-	-	-	-
Cyathostegia	1	-	-	-	-	-
Dalzellia	1	-	-	-	-	-
Delonix	1	-	-	-	-	-
Diapensia	1	-	-	-	-	-
Dichotomanthes	1	-	-	-	-	-
Dicraeanthus	1	-	-	-	-	-
Dioon	1	-	-	-	-	-
Dipterocarpus	1	-	-	-	-	-
Elytrophorus	1	-	-	-	-	-
Empetrum	1	-	-	-	-	-
Entada	1	-	-	-	-	-
Epiphyllum	1	-	-	-	-	-
Eucommia	1	-	-	-	-	-
Facchinia	1	-	-	-	-	-
Faidherbia	1	-	-	-	-	-
Fargesia	1	-	-	-	-	-
Gabonius	1	-	-	-	-	-
Genlisea	1	-	-	-	-	-
Glaucidium	1	-	-	-	-	-
Gochnatia	1	-	-	-	-	-
Hanseniella	1	-	-	-	-	-
Hatiora	1	-	-	-	-	-
Hedera	1	-	-	-	-	-
Henrardia	1	-	-	-	-	-
Hesperocyparis	1	-	-	-	-	-
Heteromeles	1	-	-	-	-	-
Hildaea	1	-	-	-	-	-
Hydrobryum	1	-	-	-	-	-
Hydrodiscus	1	-	-	-	-	-
Hylodendron	1	-	-	-	-	-
Hymenostegia	1	-	-	-	-	-
Indotristicha	1	-	-	-	-	-
Inversodicraea	1	-	-	-	-	-
Ixiolirion	1	-	-	-	-	-
Joinvillea	1	-	-	-	-	-
Kandelia	1	-	-	-	-	-
Kingdonia	1	-	-	-	-	-
Ledermanniella	1	-	-	-	-	-
Lens	1	-	-	-	-	-
Lepidozamia	1	-	-	-	-	-
Leucothrinax	1	-	-	-	-	-
Lumnitzera	1	-	-	-	-	-
Lygeum	1	-	-	-	-	-
Macrolobium	1	-	-	-	-	-
Macropodiella	1	-	-	-	-	-
Maihueniopsis	1	-	-	-	-	-
Megaleranthis	1	-	-	-	-	-
Metanarthecium	1	-	-	-	-	-
Micromeria	1	-	-	-	-	-
Molineria	1	-	-	-	-	-
Mourera	1	-	-	-	-	-
Muellera	1	-	-	-	-	-
Myriophyllum	1	-	-	-	-	-
Myroxylon	1	-	-	-	-	-
Nasa	1	-	-	-	-	-
Neofinetia	1	-	-	-	-	-
Nepenthes	1	-	-	-	-	-
Neuwiedia	1	-	-	-	-	-
Nuphar	1	-	-	-	-	-
Nymphoides	1	-	-	-	-	-
Ocotea	1	-	-	-	-	-
Ophiorrhiza	1	-	-	-	-	-
Oplismenus	1	-	-	-	-	-
Ormosia	1	-	-	-	-	-
Oxyria	1	-	-	-	-	-
Pectis	1	-	-	-	-	-
Pediomelum	1	-	-	-	-	-
Pelatantheria	1	-	-	-	-	-
Peraphyllum	1	-	-	-	-	-
Petagnaea	1	-	-	-	-	-
Petunia	1	-	-	-	-	-
Pfeiffera	1	-	-	-	-	-
Phaius	1	-	-	-	-	-
Phanera	1	-	-	-	-	-
Physoplexis	1	-	-	-	-	-
Pieris	1	-	-	-	-	-
Podlechiella	1	-	-	-	-	-
Polypogon	1	-	-	-	-	-
Polystachya	1	-	-	-	-	-
Pterygodium	1	-	-	-	-	-
Pueraria	1	-	-	-	-	-
Rhaphiolepis	1	-	-	-	-	-
Ruta	1	-	-	-	-	-
Scaphochlamys	1	-	-	-	-	-
Schismatoglottis	1	-	-	-	-	-
Schotia	1	-	-	-	-	-
Sorbaria	1	-	-	-	-	-
Stranvaesia	1	-	-	-	-	-
Swartzia	1	-	-	-	-	-
Thawatchaia	1	-	-	-	-	-
Thujopsis	1	-	-	-	-	-
Trigastrotheca	1	-	-	-	-	-
Tylosema	1	-	-	-	-	-
Vauquelinia	1	-	-	-	-	-
Victoria	1	-	-	-	-	-
Weddellina	1	-	-	-	-	-
Wedelia	1	-	-	-	-	-
Zeylanidium	1	-	-	-	-	-
Zingiber	1	-	-	-	-	-
